# Supplementary material for: Identification of Potential Candidate Genes From Co-Expression Module Analysis During Preadipocyte Differentiation in Landrace Pig
Source: Front Genet. 2022 Feb 1;12:753725. doi: 10.3389/fgene.2021.753725 (PMC8843850; doi:10.3389/fgene.2021.753725)
Supplement: Supplementary file 4 [file Table4.xlsx]

## Sheet: blue
AACS
ABCA3
ABCA5
ABCD3
ABCF3
ABHD12
ABRAXAS2
ABTB2
ACAA1
ACAA2
ACADS
ACADSB
ACAT1
ACBD4
ACBD6
ACKR3
ACLY
ACOT13
ACSF3
ACSL3
ACSL5
ACSS2
ACTR1A
ACTR3B
ADAL
ADAMTS17
ADCK2
ADCY3
ADCY7
ADCY9
ADGRF2
ADGRG2
ADGRG6
ADGRG7
ADGRL3
ADGRV1
ADO
ADORA2B
ADRA2C
ADSS
AEN
AFTPH
AGBL2
AGBL3
AGFG2
AGPAT4
AIF1
AK7
AKAP1
AKAP8L
AKR7A2
ALAD
ALAS1
ALCAM
ALDH1A3
ALDH6A1
ALDH7A1
ALDH9A1
ALG5
ALKBH3
ALKBH7
ALOXE3
ANAPC10
ANAPC13
ANAPC4
ANGPTL4
ANKH
ANKMY2
ANKRA2
ANKRD1
ANKRD13B
ANKRD54
ANKRD6
ANXA1
ANXA6
AP2A2
AP4B1
APAF1
APBA3
APBB1
APBB2
APLP2
APOBEC3B
APTX
ARAF
ARF6
ARG2
ARGLU1
ARHGAP10
ARHGAP29
ARHGAP39
ARHGEF10L
ARHGEF4
ARHGEF40
ARHGEF5
ARID4B
ARL4D
ARMC10
ARMC4
ARMT1
ARRDC4
ARSB
ARSD
ARSI
ASAH1
ASAP3
ASB13
ASB7
ASB8
ASF1A
ASRGL1
ASTE1
ASTN2
ATG13
ATG16L2
ATG3
ATG4A
ATG7
ATP1A2
ATP5S
ATP6V0D2
ATP9B
ATRIP
ATXN10
AURKC
AXL
BAG3
BAG4
BAHD1
BAIAP3
BAP1
BBOF1
BBS4
BCAT1
BCAT2
BCKDHB
BCL2L1
BCL6B
BCO2
BDH1
BDH2
BECN1
BHLHE41
BIRC3
BLVRB
BMF
BMT2
BRICD5
BRSK1
BST1
BTBD9
C16orf54
C1orf43
C1QTNF2
C2CD2
C2CD5
C6orf62
C8orf37
CA11
CA13
CA2
CA8
CACNA2D3
CACNB3
CADM4
CALM1
CALML4
CAMK1
CAMK2A
CAMK2G
CAMK4
CARMIL3
CASC3
CASP9
CAST
CAT
CAV2
CAVIN2
CBR3
CC2D1A
CCAR2
CCDC106
CCDC113
CCDC115
CCDC130
CCDC40
CCDC51
CCDC66
CCDC8
CCDC85C
CCDC93
CCHCR1
CD101
CD109
CD151
CD247
CD276
CD44
CDC23
CDC42EP1
CDC5L
CDC7
CDH18
CDK14
CDK7
CDKL2
CDSN
CDYL2
CEND1
CEP83
CEP95
CEPT1
CFAP36
CHCHD10
CHMP4A
CHRNB1
CITED1
CIZ1
CLDN1
CLDN4
CLIC3
CLIP1
CLNS1A
CLUAP1
CLUH
CMSS1
CNPY3
CNR1
COG1
COG4
COIL
COL13A1
COL14A1
COLGALT1
COPG1
COPG2
COPS5
COPS8
COQ5
COQ8A
COQ9
CORO1C
COX16
COX6A2
COX7A1
CPEB2
CPED1
CPOX
CPQ
CPSF2
CPSF7
CPVL
CPXM2
CRADD
CRBN
CREB3L1
CREBZF
CRKL
CRNN
CRY2
CRYL1
CSPG5
CSTF1
CSTF2T
CTBP2
CTH
CTHRC1
CTSW
CTSZ
CXCL2
CXCL8
CYB5R1
CYB5R3
CYP27A1
CYP51A1
DAPK1
DAPP1
DAXX
DAZAP2
DBN1
DBR1
DBT
DCBLD1
DCBLD2
DCTN1
DDB2
DDX1
DDX20
DDX24
DDX27
DDX28
DDX49
DDX55
DENND2A
DENND2D
DGKA
DHRS1
DHX37
DHX40
DIAPH2
DIS3L2
DKKL1
DLEC1
DLGAP1
DLL1
DLST
DLX3
DMP1
DMRTA1
DNAAF2
DNAJA2
DNAJB5
DNASE1
DNASE1L1
DNASE2
DNM2
DNPEP
DOCK4
DOCK8
DOK2
DPF2
DPYSL5
DRAM2
DRC7
DRP2
DTX2
DTX3
DUSP11
DUSP15
DUSP19
DUSP23
DUSP8
DYNLRB2
DYRK3
E4F1
EBP
ECD
ECH1
ECI1
ECI2
EDC4
EDIL3
EEF2
EEFSEC
EFCAB1
EFL1
EFNA5
EGFLAM
EGLN1
EHD4
EHF
EI24
EIF2D
EIF4EBP2
ELK1
ELMOD3
ELOVL5
ELOVL7
EMC3
EMC7
EMC9
EN1
EPB41L3
EPGN
EPHA7
EPHB6
EPHX1
ERC2
ERCC2
ERCC3
ERG
ERLEC1
ERMARD
ESRRA
ESYT1
ETNK2
ETS1
EVC
EVC2
EVI5L
EXD2
EXOC1
EXOC2
EXOC3
EXOC3L4
EXOC7
EXOSC3
EXOSC6
EZH1
F2
FAAH
FADS1
FADS2
FAHD1
FAIM
FAM126A
FAM126B
FAM160A2
FAM161B
FAM206A
FAM212A
FAM241B
FAM24A
FAM69A
FANCF
FARP1
FAS
FAXC
FBXL3
FBXO25
FBXO32
FBXO9
FBXW5
FCF1
FDPS
FDXR
FGD3
FGD6
FGF1
FGFR3
FGL2
FHL2
FIZ1
FKBP15
FKBP5
FKBP8
FLNC
FLRT3
FNDC1
FOLR1
FOLR2
FOXL1
FOXO6
FOXRED2
FPGS
FREM2
FRMD4B
FRMPD1
FRS3
FTL
FURIN
FUT1
FUT8
FXN
FZD7
G6PC3
GAD1
GALNT1
GALNT11
GALNT18
GAP43
GATA3
GBA2
GCDH
GCLC
GCNT1
GDAP2
GFAP
GIGYF1
GJA8
GJA9
GJC1
GLI4
GMPR2
GNG3
GNL2
GOT1
GOT2
GPATCH1
GPATCH4
GPBP1
GPHN
GPRC5C
GRIK5
GRM5
GRPEL2
GSS
GSTA4
GSTK1
GTF2H4
GTPBP3
GUCY2D
GYG1
GYS1
H2AFJ
HAGH
HARS2
HAX1
HBP1
HCCS
HCFC1R1
HCN2
HCST
HDAC3
HDLBP
HELQ
HEY2
HFE
HHEX
HIC2
HINFP
HIST1H1D
HK1
HLA-DOB
HMCES
HMOX1
HOMEZ
HOOK2
HOXC5
HOXC8
HPCAL4
HPN
HPS1
HPS4
HS1BP3
HSD11B1
HSD17B8
HSDL1
HSF4
HTR1D
HUS1
HYLS1
HYOU1
ID4
IDUA
IFT22
IFT46
IFT52
IFT74
IFT80
IFT81
IGF2BP3
IGHMBP2
IKBKB
IKBKE
IL17RB
IL17RD
IL1RL1
IL20RA
IL2RB
IL6R
ILDR2
IMPDH2
IMPG2
INHBB
INO80E
INPP4B
INPP5A
INPP5D
INPP5J
INTS1
INTS5
IRX1
ISG20L2
ISOC2
ITGB1BP1
ITGB6
ITPR3
IVD
IYD
JAM3
JRK
JRKL
KANK1
KAT2A
KBTBD2
KCNAB2
KCNJ2
KCNK2
KCNN2
KCNQ5
KCTD2
KDELC1
KDELR3
KDM1A
KDM2B
KIF12
KIF19
KIF26B
KIF7
KITLG
KLF11
KLF15
KLHDC3
KLHDC7A
KLHL3
KLK14
KPNB1
KRI1
KRT23
L1CAM
L3MBTL2
LAMP2
LANCL1
LARP4B
LARS2
LASP1
LAT2
LAX1
LEO1
LETM2
LGALSL
LHFPL4
LHX1
LHX2
LIAS
LINGO3
LINS1
LIPT1
LIPT2
LMNB2
LOX
LPCAT3
LPO
LRRC45
LRRC47
LRRC8A
LRRC8C
LRRFIP2
LRRN4CL
LRTM2
LSM10
LSM6
LSP1
LSS
LTA4H
LYPD6
LYRM1
LYRM7
LYSMD1
LZTFL1
M6PR
MACO1
MAF
MAFG
MAFK
MAOA
MAP1B
MAP1S
MAP2K5
MAP3K1
MAPK3
MAPK7
MAPK8IP3
MARS
MARS2
MATN2
MBD1
MBD4
MBNL3
MCM8
MDH1
MEAF6
MECP2
MED30
MEF2B
MEGF6
MEN1
METAP1D
METTL14
METTL17
METTL8
MEX3B
MFAP1
MFAP3L
MFAP4
MFN2
MFSD2A
MFSD3
MFSD6L
MGST1
MICALL2
MIDN
MIGA2
MINDY1
MIS12
MLF1
MLH3
MME
MMP12
MMP28
MMS19
MOCS3
MOK
MORC4
MPHOSPH8
MPP1
MPPED2
MREG
MRPL10
MRPL2
MRPL38
MRPS30
MRPS5
MRPS9
MRRF
MSANTD4
MSL3
MST1
MTERF3
MTREX
MTUS2
MUL1
MUM1
MUS81
MUTYH
MVK
MYD88
MYH7B
MYO1B
MYO1E
MYOF
NAA35
NABP2
NACC2
NAGA
NAP1L3
NAPSA
NAV3
NCEH1
NCKIPSD
ND5
NDN
NDOR1
NDST1
NEFM
NEK3
NEK6
NEK7
NEPRO
NF2
NFE2L2
NFIB
NFKBIA
NFKBIL1
NFRKB
NGF
NIPSNAP2
NISCH
NIT2
NKAPL
NMD3
NME7
NMRK1
NOL8
NOV
NPAS1
NPHP1
NR1H4
NR2F6
NRBP1
NSD2
NSL1
NSMCE1
NSMCE2
NSMF
NSRP1
NT5E
NT5M
NTHL1
NTNG1
NUBP2
NUDT12
NUDT16L1
NUDT2
NUDT21
NUDT7
NUS1
NXF1
OARD1
ORC3
ORC4
OSBPL9
OTUD3
OVCA2
OXA1L
P2RX2
P3H3
P4HA2
PACSIN1
PACSIN3
PANK1
PAOX
PAPD4
PAPSS1
PAPSS2
PAQR8
PARP1
PARP16
PARP2
PARP6
PARP8
PARVB
PASK
PATZ1
PAX3
PAXBP1
PAXIP1
PCBD1
PCDH1
PCDH17
PCDH9
PCDHB2
PCDHGB4
PCF11
PCOLCE2
PCSK6
PDE7B
PDIA5
PDK3
PDLIM1
PDSS2
PECAM1
PEPD
PER1
PERM1
PEX11A
PEX12
PEX14
PEX3
PEX5
PFKFB4
PGAM1
PGAP2
PGBD1
PGD
PGK1
PGLYRP1
PGM2L1
PGM3
PHF14
PHLDA3
PIEZO1
PIF1
PIGK
PIGM
PIGT
PIGV
PIGX
PIK3C2B
PIK3C3
PIK3R1
PIM1
PIP4K2A
PIR
PISD
PITRM1
PKIG
PKN1
PKP4
PLA2G6
PLAUR
PLB1
PLCB3
PLCB4
PLCD1
PLCL1
PLEK2
PLEKHA8
PLXNA3
PLXNB2
PLXNB3
PMM1
PNISR
PNKP
PNP
POC1B
Pol
POLL
POLR1E
POLR3C
POLR3F
POLRMT
POMK
PON2
PPARGC1A
PPFIA1
PPID
PPIF
PPIL4
PPM1A
PPM1F
PPM1J
PPP1R9B
PPP6R1
PRDM4
PRDX3
PRICKLE3
PRKACA
PRKAG3
PRKD2
PRKRIP1
PRMT5
PRMT6
PRPF39
PRPF4
PRRG1
PRRT3
PRSS12
PRSS56
PSD2
PSMD10
PSMD8
PSTK
PTAFR
PTCD2
PTGFR
PTGFRN
PTP4A3
PTPN11
PTPN23
PTPN6
PTPRU
PXMP4
PYGL
PYROXD2
QARS
QDPR
RAB11FIP5
RAB15
RAB17
RAB39B
RAB8A
RABGGTA
RAD51B
RAD9A
RALGPS1
RAP1GDS1
RAPGEF3
RASA1
RASGEF1A
RASL10B
RASSF1
RASSF10
RASSF5
RBAK
RBCK1
RBM28
RBM48
RBM6
RBPJ
RCOR1
RCVRN
REC8
RECQL5
REEP2
REEP4
REEP5
REL
RELT
RENBP
REPS1
REXO4
RFC4
RFTN1
RGP1
RGS4
RGS5
RGS8
RHBDL2
RHOV
RILPL2
RING1
RIPK3
RMDN1
RMI2
RNF10
RNF135
RNF139
RNF14
RNF145
RNF20
RNF207
RNF34
RNF8
ROBO1
ROCK1
RORC
RPF1
RPP21
RPS6KA3
RPS6KA6
RPS6KL1
RPUSD2
RPUSD3
RRAGB
RSPH1
RSPO4
RTN4
RXRB
RYBP
S1PR2
SAAL1
SAFB2
SCAP
SCFD1
SCMH1
SCML2
SCRG1
SEC22A
SEC31B
SELRC1
SEMA6A
SERPINB1
SERPINB8
SERPINB9
SERPINE2
SGPP2
SH3RF1
SHH
SIAH2
SIKE1
SIX4
SKIL
SLA-DMB
SLC12A2
SLC12A8
SLC12A9
SLC15A1
SLC16A11
SLC16A13
SLC19A1
SLC1A5
SLC24A3
SLC25A12
SLC25A20
SLC25A35
SLC25A4
SLC25A45
SLC26A2
SLC26A6
SLC29A3
SLC2A12
SLC35A1
SLC35B3
SLC35D1
SLC35G1
SLC37A1
SLC37A2
SLC38A5
SLC39A10
SLC3A2
SLC40A1
SLC46A2
SLC4A3
SLC52A3
SLC5A10
SLC7A6OS
SLC9A7
SLC9A8
SLFN14
SLITRK2
SLTM
SMAD3
SMARCA2
SMARCC2
SMARCD3
SMC1B
SMC6
SMIM19
SMURF1
SMYD3
SNAPIN
SNRPB2
SNW1
SNX12
SNX32
SOX9
SPATA7
SPEF1
SPG21
SPHK1
SPIDR
SPIN3
SPOCK1
SPOP
SPP1
SPRYD4
SPSB1
SPSB2
SREBF2
SRI
SRP19
SRP54
SRPRB
SRSF5
SSPN
SSR1
ST6GALNAC4
STAC2
STAM2
STARD10
STAT5A
STIL
STK26
STK3
STK39
STOM
STOML2
STRIP2
STX6
STXBP6
SUPT4H1
SUPT5H
SURF4
SUSD5
SUZ12
SVIL
SYVN1
TAF11
TAF1B
TAF6
TAF6L
TAF7
TAF9B
TAPT1
TARS
TARS2
TAX1BP1
TAZ
TBC1D13
TBC1D8
TBX2
TBX6
TCEA1
TCEANC
TCF7L1
TCHP
TCTEX1D4
TDP1
TEAD2
TECR
TEFM
TERF2
TESK2
TFAP2A
TFAP2C
TFF3
TFR2
TFRC
TGFB2
TGFBI
TGFBR2
TGM2
TGS1
THAP3
TIMP2
TINF2
TKFC
TLE1
TLE3
TLNRD1
TLR1
TLR5
TLR6
TM4SF4
TM7SF2
TM9SF4
TMCC3
TMCO6
TMED10
TMED3
TMEM101
TMEM102
TMEM128
TMEM138
TMEM150B
TMEM161A
TMEM163
TMEM167B
TMEM171
TMEM173
TMEM175
TMEM177
TMEM205
TMEM209
TMEM214
TMEM246
TMEM248
TMEM25
TMEM268
TMEM47
TMEM52
TMEM62
TMEM69
TMEM70
TMEM97
TMUB1
TMUB2
TMX2
TNFRSF1A
Tnfrsf26
TNFSF12
TNFSF13
TNNC2
TNPO2
TOMM40L
TOPORS
TOR4A
TPBG
TPK1
TPT1
TRADD
TRAF3IP3
TRIM3
TRIM32
TRIM38
TRIM44
TRIM63
TRIM65
TRIM8
TRIM9
TRMT6
TRMT9B
TRNP1
TRPC1
TSFM
TSPAN10
TSPAN4
TSPOAP1
TSPYL2
TSPYL5
TSSK4
TSTD1
TTC25
TTI2
TTYH3
TUB
TUBA1C
TUBB
TUBB3
TUBD1
TUFT1
TWNK
TXNDC5
TXNRD2
TYRO3
TYRP1
TYSND1
UBC
UBE2E2
UBE2O
UBE2R2
UBOX5
UCHL1
UGT8
ULK3
UNC5C
UNK
URGCP
USF3
USHBP1
USP11
USP19
USP25
USP28
UST
UTP18
UTS2R
VAC14
VASH1
VCPKMT
VEGFC
VPS18
VRK3
VTI1A
WAS
WBP1L
WBP2
WDR3
WDR44
WDR5B
WDR93
WHAMM
WISP2
WNK4
WNT2B
WRAP73
XAB2
XPC
XRCC6
YIPF2
YKT6
YPEL4
ZBTB12
ZBTB17
ZBTB18
ZBTB24
ZBTB45
ZBTB48
ZBTB5
ZC3H13
ZC3H3
ZCCHC7
ZCRB1
ZDHHC14
ZDHHC24
ZDHHC6
ZFP62
ZFPM2
ZKSCAN8
ZNF18
ZNF213
ZNF227
ZNF232
ZNF26
ZNF277
ZNF287
ZNF317
ZNF322
ZNF333
ZNF346
ZNF354A
ZNF354C
ZNF385A
ZNF396
ZNF444
ZNF527
ZNF566
ZNF567
ZNF568
ZNF570
ZNF619
ZNF655
ZNF668
ZNF674
ZNF689
ZNF703
ZNF704
ZNF713
ZNF768
ZNF786
ZNF852
ZNF862
ZNHIT2
ZNRF1
ZRANB1
ZSCAN16
ZSCAN26
ZSWIM1
ZW10
