# Supplementary material for: Identification of Potential Candidate Genes From Co-Expression Module Analysis During Preadipocyte Differentiation in Landrace Pig
Source: Front Genet. 2022 Feb 1;12:753725. doi: 10.3389/fgene.2021.753725 (PMC8843850; doi:10.3389/fgene.2021.753725)
Supplement: Supplementary file 6 [file Table2.csv]

gene	G10d_fpkm	G20d_fpkm	G30d_fpkm	G12d_fpkm	G22d_fpkm	G32d_fpkm	G14d_fpkm	G24d_fpkm	G34d_fpkm	G18d_fpkm	G28d_fpkm	G38d_fpkm	Sum
A1CF	0	0	0	0	0	0	0	0	0	0	0	0	0
AADACL2	0	0	0	0	0	0	0	0	0	0	0	0	0
AADACL3	0	0	0	0	0	0	0	0	0	0	0	0	0
AADAT	0	0	0	0	0	0	0	0	0	0	0	0	0
ABCA8	0	0	0	0	0	0	0	0	0	0	0	0	0
ABCB5	0	0	0	0	0	0	0	0	0	0	0	0	0
ABCC12	0	0	0	0	0	0	0	0	0	0	0	0	0
ACAN	0	0	0	0	0	0	0	0	0	0	0	0	0
ACKR1	0	0	0	0	0	0	0	0	0	0	0	0	0
ACOD1	0	0	0	0	0	0	0	0	0	0	0	0	0
ACR	0	0	0	0	0	0	0	0	0	0	0	0	0
ACRV1	0	0	0	0	0	0	0	0	0	0	0	0	0
ACSM5	0	0	0	0	0	0	0	0	0	0	0	0	0
ACTBL2	0	0	0	0	0	0	0	0	0	0	0	0	0
ACTL7B	0	0	0	0	0	0	0	0	0	0	0	0	0
ADAD1	0	0	0	0	0	0	0	0	0	0	0	0	0
ADAD2	0	0	0	0	0	0	0	0	0	0	0	0	0
ADAM18	0	0	0	0	0	0	0	0	0	0	0	0	0
ADAM22	0	0	0	0	0	0	0	0	0	0	0	0	0
ADAM29	0	0	0	0	0	0	0	0	0	0	0	0	0
ADAM30	0	0	0	0	0	0	0	0	0	0	0	0	0
ADAM3A	0	0	0	0	0	0	0	0	0	0	0	0	0
ADAMTS18	0	0	0	0	0	0	0	0	0	0	0	0	0
ADAMTS19	0	0	0	0	0	0	0	0	0	0	0	0	0
ADGRE3	0	0	0	0	0	0	0	0	0	0	0	0	0
ADH4	0	0	0	0	0	0	0	0	0	0	0	0	0
ADH6	0	0	0	0	0	0	0	0	0	0	0	0	0
ADIG	0	0	0	0	0	0	0	0	0	0	0	0	0
ADIRF	0	0	0	0	0	0	0	0	0	0	0	0	0
ADRA1A	0	0	0	0	0	0	0	0	0	0	0	0	0
ADRB3	0	0	0	0	0	0	0	0	0	0	0	0	0
ADTRP	0	0	0	0	0	0	0	0	0	0	0	0	0
AFM	0	0	0	0	0	0	0	0	0	0	0	0	0
AFP	0	0	0	0	0	0	0	0	0	0	0	0	0
AGRP	0	0	0	0	0	0	0	0	0	0	0	0	0
AGTR2	0	0	0	0	0	0	0	0	0	0	0	0	0
AGXT	0	0	0	0	0	0	0	0	0	0	0	0	0
AGXT2	0	0	0	0	0	0	0	0	0	0	0	0	0
AHSP	0	0	0	0	0	0	0	0	0	0	0	0	0
AICDA	0	0	0	0	0	0	0	0	0	0	0	0	0
AIRE	0	0	0	0	0	0	0	0	0	0	0	0	0
AJAP1	0	0	0	0	0	0	0	0	0	0	0	0	0
AK5	0	0	0	0	0	0	0	0	0	0	0	0	0
AKAIN1	0	0	0	0	0	0	0	0	0	0	0	0	0
ALAS2	0	0	0	0	0	0	0	0	0	0	0	0	0
ALDH1A2	0	0	0	0	0	0	0	0	0	0	0	0	0
ALDOB	0	0	0	0	0	0	0	0	0	0	0	0	0
ALLC	0	0	0	0	0	0	0	0	0	0	0	0	0
ALX1	0	0	0	0	0	0	0	0	0	0	0	0	0
ALX4	0	0	0	0	0	0	0	0	0	0	0	0	0
AMBN	0	0	0	0	0	0	0	0	0	0	0	0	0
AMELY	0	0	0	0	0	0	0	0	0	0	0	0	0
AMER2	0	0	0	0	0	0	0	0	0	0	0	0	0
AMTN	0	0	0	0	0	0	0	0	0	0	0	0	0
ANGPTL3	0	0	0	0	0	0	0	0	0	0	0	0	0
ANO3	0	0	0	0	0	0	0	0	0	0	0	0	0
ANXA10	0	0	0	0	0	0	0	0	0	0	0	0	0
APCS	0	0	0	0	0	0	0	0	0	0	0	0	0
APELA	0	0	0	0	0	0	0	0	0	0	0	0	0
APLN	0	0	0	0	0	0	0	0	0	0	0	0	0
APLNR	0	0	0	0	0	0	0	0	0	0	0	0	0
APOA2	0	0	0	0	0	0	0	0	0	0	0	0	0
APOB	0	0	0	0	0	0	0	0	0	0	0	0	0
APOBEC2	0	0	0	0	0	0	0	0	0	0	0	0	0
APOC2	0	0	0	0	0	0	0	0	0	0	0	0	0
APOC3	0	0	0	0	0	0	0	0	0	0	0	0	0
APOC4	0	0	0	0	0	0	0	0	0	0	0	0	0
APOH	0	0	0	0	0	0	0	0	0	0	0	0	0
AQP2	0	0	0	0	0	0	0	0	0	0	0	0	0
AQP4	0	0	0	0	0	0	0	0	0	0	0	0	0
AQP6	0	0	0	0	0	0	0	0	0	0	0	0	0
AQP9	0	0	0	0	0	0	0	0	0	0	0	0	0
ARHGAP20	0	0	0	0	0	0	0	0	0	0	0	0	0
ARL14	0	0	0	0	0	0	0	0	0	0	0	0	0
ARMC3	0	0	0	0	0	0	0	0	0	0	0	0	0
ARPP21	0	0	0	0	0	0	0	0	0	0	0	0	0
ARR3	0	0	0	0	0	0	0	0	0	0	0	0	0
ARRDC5	0	0	0	0	0	0	0	0	0	0	0	0	0
ART1	0	0	0	0	0	0	0	0	0	0	0	0	0
ART4	0	0	0	0	0	0	0	0	0	0	0	0	0
ART5	0	0	0	0	0	0	0	0	0	0	0	0	0
ARTN	0	0	0	0	0	0	0	0	0	0	0	0	0
ARX	0	0	0	0	0	0	0	0	0	0	0	0	0
ASB10	0	0	0	0	0	0	0	0	0	0	0	0	0
ASB11	0	0	0	0	0	0	0	0	0	0	0	0	0
ASB12	0	0	0	0	0	0	0	0	0	0	0	0	0
ASB17	0	0	0	0	0	0	0	0	0	0	0	0	0
ASB18	0	0	0	0	0	0	0	0	0	0	0	0	0
ASCL1	0	0	0	0	0	0	0	0	0	0	0	0	0
ASCL4	0	0	0	0	0	0	0	0	0	0	0	0	0
ASGR1	0	0	0	0	0	0	0	0	0	0	0	0	0
ASIC2	0	0	0	0	0	0	0	0	0	0	0	0	0
ASIC5	0	0	0	0	0	0	0	0	0	0	0	0	0
ASPDH	0	0	0	0	0	0	0	0	0	0	0	0	0
ASTL	0	0	0	0	0	0	0	0	0	0	0	0	0
ASZ1	0	0	0	0	0	0	0	0	0	0	0	0	0
ATCAY	0	0	0	0	0	0	0	0	0	0	0	0	0
ATOH1	0	0	0	0	0	0	0	0	0	0	0	0	0
ATOH7	0	0	0	0	0	0	0	0	0	0	0	0	0
ATP1B4	0	0	0	0	0	0	0	0	0	0	0	0	0
ATP4B	0	0	0	0	0	0	0	0	0	0	0	0	0
ATP6V0A4	0	0	0	0	0	0	0	0	0	0	0	0	0
ATP6V1G3	0	0	0	0	0	0	0	0	0	0	0	0	0
AVP	0	0	0	0	0	0	0	0	0	0	0	0	0
AVPR1A	0	0	0	0	0	0	0	0	0	0	0	0	0
AVPR1B	0	0	0	0	0	0	0	0	0	0	0	0	0
AVPR2	0	0	0	0	0	0	0	0	0	0	0	0	0
AWAT1	0	0	0	0	0	0	0	0	0	0	0	0	0
AWAT2	0	0	0	0	0	0	0	0	0	0	0	0	0
AZU1	0	0	0	0	0	0	0	0	0	0	0	0	0
B3GAT1	0	0	0	0	0	0	0	0	0	0	0	0	0
B3GNT6	0	0	0	0	0	0	0	0	0	0	0	0	0
BAAT	0	0	0	0	0	0	0	0	0	0	0	0	0
BANF2	0	0	0	0	0	0	0	0	0	0	0	0	0
BARHL1	0	0	0	0	0	0	0	0	0	0	0	0	0
BARHL2	0	0	0	0	0	0	0	0	0	0	0	0	0
BATF	0	0	0	0	0	0	0	0	0	0	0	0	0
BECN2	0	0	0	0	0	0	0	0	0	0	0	0	0
BHLHA9	0	0	0	0	0	0	0	0	0	0	0	0	0
BHLHE22	0	0	0	0	0	0	0	0	0	0	0	0	0
BHLHE23	0	0	0	0	0	0	0	0	0	0	0	0	0
BHMG1	0	0	0	0	0	0	0	0	0	0	0	0	0
BHMT	0	0	0	0	0	0	0	0	0	0	0	0	0
BHMT2	0	0	0	0	0	0	0	0	0	0	0	0	0
BIN2	0	0	0	0	0	0	0	0	0	0	0	0	0
BLK	0	0	0	0	0	0	0	0	0	0	0	0	0
BMP10	0	0	0	0	0	0	0	0	0	0	0	0	0
BMP5	0	0	0	0	0	0	0	0	0	0	0	0	0
BOLL	0	0	0	0	0	0	0	0	0	0	0	0	0
BPI	0	0	0	0	0	0	0	0	0	0	0	0	0
BPIFA1	0	0	0	0	0	0	0	0	0	0	0	0	0
BPIFA2	0	0	0	0	0	0	0	0	0	0	0	0	0
BPIFA3	0	0	0	0	0	0	0	0	0	0	0	0	0
BPIFB1	0	0	0	0	0	0	0	0	0	0	0	0	0
BPIFB2	0	0	0	0	0	0	0	0	0	0	0	0	0
BPIFB3	0	0	0	0	0	0	0	0	0	0	0	0	0
BRDT	0	0	0	0	0	0	0	0	0	0	0	0	0
BSND	0	0	0	0	0	0	0	0	0	0	0	0	0
BSP1	0	0	0	0	0	0	0	0	0	0	0	0	0
BSPH1	0	0	0	0	0	0	0	0	0	0	0	0	0
BSX	0	0	0	0	0	0	0	0	0	0	0	0	0
BTG4	0	0	0	0	0	0	0	0	0	0	0	0	0
BTK	0	0	0	0	0	0	0	0	0	0	0	0	0
BTN1A1	0	0	0	0	0	0	0	0	0	0	0	0	0
BTNL2	0	0	0	0	0	0	0	0	0	0	0	0	0
C10orf105	0	0	0	0	0	0	0	0	0	0	0	0	0
C14H10orf120	0	0	0	0	0	0	0	0	0	0	0	0	0
C1orf68	0	0	0	0	0	0	0	0	0	0	0	0	0
C1QA	0	0	0	0	0	0	0	0	0	0	0	0	0
C1QB	0	0	0	0	0	0	0	0	0	0	0	0	0
C1QC	0	0	0	0	0	0	0	0	0	0	0	0	0
C1QL2	0	0	0	0	0	0	0	0	0	0	0	0	0
C1QTNF8	0	0	0	0	0	0	0	0	0	0	0	0	0
C20orf141	0	0	0	0	0	0	0	0	0	0	0	0	0
C2orf71	0	0	0	0	0	0	0	0	0	0	0	0	0
C3orf80	0	0	0	0	0	0	0	0	0	0	0	0	0
C6	0	0	0	0	0	0	0	0	0	0	0	0	0
C6orf58	0	0	0	0	0	0	0	0	0	0	0	0	0
C7	0	0	0	0	0	0	0	0	0	0	0	0	0
C8A	0	0	0	0	0	0	0	0	0	0	0	0	0
CA1	0	0	0	0	0	0	0	0	0	0	0	0	0
CA3	0	0	0	0	0	0	0	0	0	0	0	0	0
CABP2	0	0	0	0	0	0	0	0	0	0	0	0	0
CABP4	0	0	0	0	0	0	0	0	0	0	0	0	0
CABP5	0	0	0	0	0	0	0	0	0	0	0	0	0
CABS1	0	0	0	0	0	0	0	0	0	0	0	0	0
CACNA1F	0	0	0	0	0	0	0	0	0	0	0	0	0
CACNA1S	0	0	0	0	0	0	0	0	0	0	0	0	0
CACNA2D4	0	0	0	0	0	0	0	0	0	0	0	0	0
CACNB4	0	0	0	0	0	0	0	0	0	0	0	0	0
CACNG1	0	0	0	0	0	0	0	0	0	0	0	0	0
CACNG2	0	0	0	0	0	0	0	0	0	0	0	0	0
CACNG3	0	0	0	0	0	0	0	0	0	0	0	0	0
CALHM1	0	0	0	0	0	0	0	0	0	0	0	0	0
CALHM3	0	0	0	0	0	0	0	0	0	0	0	0	0
CALML6	0	0	0	0	0	0	0	0	0	0	0	0	0
CAPN11	0	0	0	0	0	0	0	0	0	0	0	0	0
CAPN12	0	0	0	0	0	0	0	0	0	0	0	0	0
CAPN13	0	0	0	0	0	0	0	0	0	0	0	0	0
CAPN3	0	0	0	0	0	0	0	0	0	0	0	0	0
CAPN9	0	0	0	0	0	0	0	0	0	0	0	0	0
CAPZA3	0	0	0	0	0	0	0	0	0	0	0	0	0
CARTPT	0	0	0	0	0	0	0	0	0	0	0	0	0
CAV3	0	0	0	0	0	0	0	0	0	0	0	0	0
CBLN2	0	0	0	0	0	0	0	0	0	0	0	0	0
CCDC172	0	0	0	0	0	0	0	0	0	0	0	0	0
CCDC182	0	0	0	0	0	0	0	0	0	0	0	0	0
CCDC36	0	0	0	0	0	0	0	0	0	0	0	0	0
CCDC60	0	0	0	0	0	0	0	0	0	0	0	0	0
CCDC63	0	0	0	0	0	0	0	0	0	0	0	0	0
CCDC70	0	0	0	0	0	0	0	0	0	0	0	0	0
CCK	0	0	0	0	0	0	0	0	0	0	0	0	0
CCKBR	0	0	0	0	0	0	0	0	0	0	0	0	0
CCL14	0	0	0	0	0	0	0	0	0	0	0	0	0
CCL16	0	0	0	0	0	0	0	0	0	0	0	0	0
CCL17	0	0	0	0	0	0	0	0	0	0	0	0	0
CCL22	0	0	0	0	0	0	0	0	0	0	0	0	0
CCL26	0	0	0	0	0	0	0	0	0	0	0	0	0
CCL27	0	0	0	0	0	0	0	0	0	0	0	0	0
CCR2	0	0	0	0	0	0	0	0	0	0	0	0	0
CCR3	0	0	0	0	0	0	0	0	0	0	0	0	0
CCT8L2	0	0	0	0	0	0	0	0	0	0	0	0	0
CD180	0	0	0	0	0	0	0	0	0	0	0	0	0
CD1D	0	0	0	0	0	0	0	0	0	0	0	0	0
CD1E	0	0	0	0	0	0	0	0	0	0	0	0	0
CD2	0	0	0	0	0	0	0	0	0	0	0	0	0
CD226	0	0	0	0	0	0	0	0	0	0	0	0	0
CD300C	0	0	0	0	0	0	0	0	0	0	0	0	0
CD3D	0	0	0	0	0	0	0	0	0	0	0	0	0
CD3E	0	0	0	0	0	0	0	0	0	0	0	0	0
CD4	0	0	0	0	0	0	0	0	0	0	0	0	0
CD5	0	0	0	0	0	0	0	0	0	0	0	0	0
CD53	0	0	0	0	0	0	0	0	0	0	0	0	0
CD6	0	0	0	0	0	0	0	0	0	0	0	0	0
CD84	0	0	0	0	0	0	0	0	0	0	0	0	0
CD8A	0	0	0	0	0	0	0	0	0	0	0	0	0
CD8B	0	0	0	0	0	0	0	0	0	0	0	0	0
CD93	0	0	0	0	0	0	0	0	0	0	0	0	0
CDH10	0	0	0	0	0	0	0	0	0	0	0	0	0
CDH12	0	0	0	0	0	0	0	0	0	0	0	0	0
CDH17	0	0	0	0	0	0	0	0	0	0	0	0	0
CDH19	0	0	0	0	0	0	0	0	0	0	0	0	0
CDH20	0	0	0	0	0	0	0	0	0	0	0	0	0
CDH5	0	0	0	0	0	0	0	0	0	0	0	0	0
CDH7	0	0	0	0	0	0	0	0	0	0	0	0	0
CDH9	0	0	0	0	0	0	0	0	0	0	0	0	0
CDX1	0	0	0	0	0	0	0	0	0	0	0	0	0
CDX2	0	0	0	0	0	0	0	0	0	0	0	0	0
CDX4	0	0	0	0	0	0	0	0	0	0	0	0	0
CER1	0	0	0	0	0	0	0	0	0	0	0	0	0
CERKL	0	0	0	0	0	0	0	0	0	0	0	0	0
CETN1	0	0	0	0	0	0	0	0	0	0	0	0	0
CFAP221	0	0	0	0	0	0	0	0	0	0	0	0	0
CHIT1	0	0	0	0	0	0	0	0	0	0	0	0	0
CHP2	0	0	0	0	0	0	0	0	0	0	0	0	0
CHRM5	0	0	0	0	0	0	0	0	0	0	0	0	0
CHRNA1	0	0	0	0	0	0	0	0	0	0	0	0	0
CHRNA6	0	0	0	0	0	0	0	0	0	0	0	0	0
CHRNB3	0	0	0	0	0	0	0	0	0	0	0	0	0
CHRND	0	0	0	0	0	0	0	0	0	0	0	0	0
CHRNG	0	0	0	0	0	0	0	0	0	0	0	0	0
CIB4	0	0	0	0	0	0	0	0	0	0	0	0	0
CKLF	0	0	0	0	0	0	0	0	0	0	0	0	0
CLDN14	0	0	0	0	0	0	0	0	0	0	0	0	0
CLDN18	0	0	0	0	0	0	0	0	0	0	0	0	0
CLDN2	0	0	0	0	0	0	0	0	0	0	0	0	0
CLDN25	0	0	0	0	0	0	0	0	0	0	0	0	0
CLEC12A	0	0	0	0	0	0	0	0	0	0	0	0	0
CLEC12B	0	0	0	0	0	0	0	0	0	0	0	0	0
CLEC17A	0	0	0	0	0	0	0	0	0	0	0	0	0
CLEC1B	0	0	0	0	0	0	0	0	0	0	0	0	0
CLEC4G	0	0	0	0	0	0	0	0	0	0	0	0	0
CLEC5A	0	0	0	0	0	0	0	0	0	0	0	0	0
CLEC7A	0	0	0	0	0	0	0	0	0	0	0	0	0
CLNK	0	0	0	0	0	0	0	0	0	0	0	0	0
CLPS	0	0	0	0	0	0	0	0	0	0	0	0	0
CLRN2	0	0	0	0	0	0	0	0	0	0	0	0	0
CMTM5	0	0	0	0	0	0	0	0	0	0	0	0	0
CNBD1	0	0	0	0	0	0	0	0	0	0	0	0	0
CNGA2	0	0	0	0	0	0	0	0	0	0	0	0	0
CNGA3	0	0	0	0	0	0	0	0	0	0	0	0	0
CNGB3	0	0	0	0	0	0	0	0	0	0	0	0	0
CNTD1	0	0	0	0	0	0	0	0	0	0	0	0	0
CNTN2	0	0	0	0	0	0	0	0	0	0	0	0	0
CNTN6	0	0	0	0	0	0	0	0	0	0	0	0	0
COL28A1	0	0	0	0	0	0	0	0	0	0	0	0	0
COL6A5	0	0	0	0	0	0	0	0	0	0	0	0	0
COL6A6	0	0	0	0	0	0	0	0	0	0	0	0	0
COLQ	0	0	0	0	0	0	0	0	0	0	0	0	0
COX7B2	0	0	0	0	0	0	0	0	0	0	0	0	0
COX8C	0	0	0	0	0	0	0	0	0	0	0	0	0
COX8H	0	0	0	0	0	0	0	0	0	0	0	0	0
CPA2	0	0	0	0	0	0	0	0	0	0	0	0	0
CPB1	0	0	0	0	0	0	0	0	0	0	0	0	0
CPLX3	0	0	0	0	0	0	0	0	0	0	0	0	0
CPNE6	0	0	0	0	0	0	0	0	0	0	0	0	0
CPS1	0	0	0	0	0	0	0	0	0	0	0	0	0
CPSF4L	0	0	0	0	0	0	0	0	0	0	0	0	0
CRISP1	0	0	0	0	0	0	0	0	0	0	0	0	0
CRTAM	0	0	0	0	0	0	0	0	0	0	0	0	0
CRX	0	0	0	0	0	0	0	0	0	0	0	0	0
CRYBA1	0	0	0	0	0	0	0	0	0	0	0	0	0
CRYBA2	0	0	0	0	0	0	0	0	0	0	0	0	0
CRYBB2	0	0	0	0	0	0	0	0	0	0	0	0	0
CRYGB	0	0	0	0	0	0	0	0	0	0	0	0	0
CRYGC	0	0	0	0	0	0	0	0	0	0	0	0	0
CRYGD	0	0	0	0	0	0	0	0	0	0	0	0	0
CSF2RB	0	0	0	0	0	0	0	0	0	0	0	0	0
CSMD3	0	0	0	0	0	0	0	0	0	0	0	0	0
CSN2	0	0	0	0	0	0	0	0	0	0	0	0	0
CSN3	0	0	0	0	0	0	0	0	0	0	0	0	0
CSRNP3	0	0	0	0	0	0	0	0	0	0	0	0	0
CST11	0	0	0	0	0	0	0	0	0	0	0	0	0
CST7	0	0	0	0	0	0	0	0	0	0	0	0	0
CST8	0	0	0	0	0	0	0	0	0	0	0	0	0
CSTL1	0	0	0	0	0	0	0	0	0	0	0	0	0
CTCFL	0	0	0	0	0	0	0	0	0	0	0	0	0
CTNNA3	0	0	0	0	0	0	0	0	0	0	0	0	0
CTRC	0	0	0	0	0	0	0	0	0	0	0	0	0
CTXN2	0	0	0	0	0	0	0	0	0	0	0	0	0
CX3CR1	0	0	0	0	0	0	0	0	0	0	0	0	0
CYLC1	0	0	0	0	0	0	0	0	0	0	0	0	0
CYP17A1	0	0	0	0	0	0	0	0	0	0	0	0	0
CYP26C1	0	0	0	0	0	0	0	0	0	0	0	0	0
CYP27C1	0	0	0	0	0	0	0	0	0	0	0	0	0
CYP2C49	0	0	0	0	0	0	0	0	0	0	0	0	0
CYP2E1	0	0	0	0	0	0	0	0	0	0	0	0	0
CYTH4	0	0	0	0	0	0	0	0	0	0	0	0	0
CYTL1	0	0	0	0	0	0	0	0	0	0	0	0	0
CYYR1	0	0	0	0	0	0	0	0	0	0	0	0	0
DAZL	0	0	0	0	0	0	0	0	0	0	0	0	0
DBH	0	0	0	0	0	0	0	0	0	0	0	0	0
DBX1	0	0	0	0	0	0	0	0	0	0	0	0	0
DCAF16	0	0	0	0	0	0	0	0	0	0	0	0	0
DCC	0	0	0	0	0	0	0	0	0	0	0	0	0
DCDC2B	0	0	0	0	0	0	0	0	0	0	0	0	0
DCHS2	0	0	0	0	0	0	0	0	0	0	0	0	0
DDX43	0	0	0	0	0	0	0	0	0	0	0	0	0
DDX53	0	0	0	0	0	0	0	0	0	0	0	0	0
DEFB110	0	0	0	0	0	0	0	0	0	0	0	0	0
DEFB114	0	0	0	0	0	0	0	0	0	0	0	0	0
DEFB116	0	0	0	0	0	0	0	0	0	0	0	0	0
DEFB123	0	0	0	0	0	0	0	0	0	0	0	0	0
DEFB124	0	0	0	0	0	0	0	0	0	0	0	0	0
DEFB125	0	0	0	0	0	0	0	0	0	0	0	0	0
DEFB127	0	0	0	0	0	0	0	0	0	0	0	0	0
DEFB128	0	0	0	0	0	0	0	0	0	0	0	0	0
DEFB129	0	0	0	0	0	0	0	0	0	0	0	0	0
DEFB135	0	0	0	0	0	0	0	0	0	0	0	0	0
DGAT2L6	0	0	0	0	0	0	0	0	0	0	0	0	0
DLGAP2	0	0	0	0	0	0	0	0	0	0	0	0	0
DLK1	0	0	0	0	0	0	0	0	0	0	0	0	0
DMGDH	0	0	0	0	0	0	0	0	0	0	0	0	0
DMRTB1	0	0	0	0	0	0	0	0	0	0	0	0	0
DNAJB8	0	0	0	0	0	0	0	0	0	0	0	0	0
DNAJC5B	0	0	0	0	0	0	0	0	0	0	0	0	0
DNASE2B	0	0	0	0	0	0	0	0	0	0	0	0	0
DNTT	0	0	0	0	0	0	0	0	0	0	0	0	0
DOCK2	0	0	0	0	0	0	0	0	0	0	0	0	0
DPEP3	0	0	0	0	0	0	0	0	0	0	0	0	0
DPP6	0	0	0	0	0	0	0	0	0	0	0	0	0
DPY19L2	0	0	0	0	0	0	0	0	0	0	0	0	0
DRD4	0	0	0	0	0	0	0	0	0	0	0	0	0
DRD5	0	0	0	0	0	0	0	0	0	0	0	0	0
DSG4	0	0	0	0	0	0	0	0	0	0	0	0	0
DTHD1	0	0	0	0	0	0	0	0	0	0	0	0	0
DUOXA2	0	0	0	0	0	0	0	0	0	0	0	0	0
DUPD1	0	0	0	0	0	0	0	0	0	0	0	0	0
DUSP21	0	0	0	0	0	0	0	0	0	0	0	0	0
DUSP27	0	0	0	0	0	0	0	0	0	0	0	0	0
DUSP9	0	0	0	0	0	0	0	0	0	0	0	0	0
DYTN	0	0	0	0	0	0	0	0	0	0	0	0	0
EDA2R	0	0	0	0	0	0	0	0	0	0	0	0	0
EDDM3B	0	0	0	0	0	0	0	0	0	0	0	0	0
EFCAB13	0	0	0	0	0	0	0	0	0	0	0	0	0
EFCAB3	0	0	0	0	0	0	0	0	0	0	0	0	0
EFHB	0	0	0	0	0	0	0	0	0	0	0	0	0
ELANE	0	0	0	0	0	0	0	0	0	0	0	0	0
ELFN2	0	0	0	0	0	0	0	0	0	0	0	0	0
ENAM	0	0	0	0	0	0	0	0	0	0	0	0	0
ENPP7	0	0	0	0	0	0	0	0	0	0	0	0	0
EPHA3	0	0	0	0	0	0	0	0	0	0	0	0	0
EPHA8	0	0	0	0	0	0	0	0	0	0	0	0	0
EPYC	0	0	0	0	0	0	0	0	0	0	0	0	0
ERAS	0	0	0	0	0	0	0	0	0	0	0	0	0
ERFE	0	0	0	0	0	0	0	0	0	0	0	0	0
ESPNL	0	0	0	0	0	0	0	0	0	0	0	0	0
ESR2	0	0	0	0	0	0	0	0	0	0	0	0	0
ETNPPL	0	0	0	0	0	0	0	0	0	0	0	0	0
EVX1	0	0	0	0	0	0	0	0	0	0	0	0	0
EVX2	0	0	0	0	0	0	0	0	0	0	0	0	0
EXOC1L	0	0	0	0	0	0	0	0	0	0	0	0	0
F2RL3	0	0	0	0	0	0	0	0	0	0	0	0	0
F9	0	0	0	0	0	0	0	0	0	0	0	0	0
FABP1	0	0	0	0	0	0	0	0	0	0	0	0	0
FABP6	0	0	0	0	0	0	0	0	0	0	0	0	0
FABP9	0	0	0	0	0	0	0	0	0	0	0	0	0
FAM135B	0	0	0	0	0	0	0	0	0	0	0	0	0
FAM151A	0	0	0	0	0	0	0	0	0	0	0	0	0
FAM162B	0	0	0	0	0	0	0	0	0	0	0	0	0
FAM163B	0	0	0	0	0	0	0	0	0	0	0	0	0
FAM170B	0	0	0	0	0	0	0	0	0	0	0	0	0
FAM180B	0	0	0	0	0	0	0	0	0	0	0	0	0
FAM209B	0	0	0	0	0	0	0	0	0	0	0	0	0
FAM237A	0	0	0	0	0	0	0	0	0	0	0	0	0
FAM57B	0	0	0	0	0	0	0	0	0	0	0	0	0
FAM71F1	0	0	0	0	0	0	0	0	0	0	0	0	0
FAM92B	0	0	0	0	0	0	0	0	0	0	0	0	0
FATE1	0	0	0	0	0	0	0	0	0	0	0	0	0
FBLL1	0	0	0	0	0	0	0	0	0	0	0	0	0
FBN2	0	0	0	0	0	0	0	0	0	0	0	0	0
FBN3	0	0	0	0	0	0	0	0	0	0	0	0	0
FCAR	0	0	0	0	0	0	0	0	0	0	0	0	0
FCER1A	0	0	0	0	0	0	0	0	0	0	0	0	0
FCRL6	0	0	0	0	0	0	0	0	0	0	0	0	0
FERD3L	0	0	0	0	0	0	0	0	0	0	0	0	0
FETUB	0	0	0	0	0	0	0	0	0	0	0	0	0
FEV	0	0	0	0	0	0	0	0	0	0	0	0	0
FEZF2	0	0	0	0	0	0	0	0	0	0	0	0	0
FFAR2	0	0	0	0	0	0	0	0	0	0	0	0	0
FFAR3	0	0	0	0	0	0	0	0	0	0	0	0	0
FGF17	0	0	0	0	0	0	0	0	0	0	0	0	0
FGF20	0	0	0	0	0	0	0	0	0	0	0	0	0
FGF23	0	0	0	0	0	0	0	0	0	0	0	0	0
FGF3	0	0	0	0	0	0	0	0	0	0	0	0	0
FGF4	0	0	0	0	0	0	0	0	0	0	0	0	0
FGF6	0	0	0	0	0	0	0	0	0	0	0	0	0
FGF8	0	0	0	0	0	0	0	0	0	0	0	0	0
FGG	0	0	0	0	0	0	0	0	0	0	0	0	0
FHL5	0	0	0	0	0	0	0	0	0	0	0	0	0
FIGLA	0	0	0	0	0	0	0	0	0	0	0	0	0
FKBP6	0	0	0	0	0	0	0	0	0	0	0	0	0
FLG2	0	0	0	0	0	0	0	0	0	0	0	0	0
FLT3	0	0	0	0	0	0	0	0	0	0	0	0	0
FMO2	0	0	0	0	0	0	0	0	0	0	0	0	0
FMO3	0	0	0	0	0	0	0	0	0	0	0	0	0
FOXE3	0	0	0	0	0	0	0	0	0	0	0	0	0
FOXI1	0	0	0	0	0	0	0	0	0	0	0	0	0
FOXI2	0	0	0	0	0	0	0	0	0	0	0	0	0
FOXR1	0	0	0	0	0	0	0	0	0	0	0	0	0
FOXR2	0	0	0	0	0	0	0	0	0	0	0	0	0
FRMPD2	0	0	0	0	0	0	0	0	0	0	0	0	0
FRMPD4	0	0	0	0	0	0	0	0	0	0	0	0	0
FSCN3	0	0	0	0	0	0	0	0	0	0	0	0	0
FSHB	0	0	0	0	0	0	0	0	0	0	0	0	0
FSHR	0	0	0	0	0	0	0	0	0	0	0	0	0
FSIP2	0	0	0	0	0	0	0	0	0	0	0	0	0
FSTL5	0	0	0	0	0	0	0	0	0	0	0	0	0
FTCD	0	0	0	0	0	0	0	0	0	0	0	0	0
FTMT	0	0	0	0	0	0	0	0	0	0	0	0	0
FUT7	0	0	0	0	0	0	0	0	0	0	0	0	0
FXYD2	0	0	0	0	0	0	0	0	0	0	0	0	0
G6PC2	0	0	0	0	0	0	0	0	0	0	0	0	0
GABRA1	0	0	0	0	0	0	0	0	0	0	0	0	0
GABRA3	0	0	0	0	0	0	0	0	0	0	0	0	0
GABRA4	0	0	0	0	0	0	0	0	0	0	0	0	0
GABRA5	0	0	0	0	0	0	0	0	0	0	0	0	0
GABRA6	0	0	0	0	0	0	0	0	0	0	0	0	0
GABRB2	0	0	0	0	0	0	0	0	0	0	0	0	0
GABRG1	0	0	0	0	0	0	0	0	0	0	0	0	0
GABRG2	0	0	0	0	0	0	0	0	0	0	0	0	0
GABRQ	0	0	0	0	0	0	0	0	0	0	0	0	0
GADL1	0	0	0	0	0	0	0	0	0	0	0	0	0
GALNT13	0	0	0	0	0	0	0	0	0	0	0	0	0
GALNT8	0	0	0	0	0	0	0	0	0	0	0	0	0
GALNTL6	0	0	0	0	0	0	0	0	0	0	0	0	0
GALP	0	0	0	0	0	0	0	0	0	0	0	0	0
GALR1	0	0	0	0	0	0	0	0	0	0	0	0	0
GAPDHS	0	0	0	0	0	0	0	0	0	0	0	0	0
GAST	0	0	0	0	0	0	0	0	0	0	0	0	0
GATA1	0	0	0	0	0	0	0	0	0	0	0	0	0
GATA5	0	0	0	0	0	0	0	0	0	0	0	0	0
GBA3	0	0	0	0	0	0	0	0	0	0	0	0	0
GC	0	0	0	0	0	0	0	0	0	0	0	0	0
GCG	0	0	0	0	0	0	0	0	0	0	0	0	0
GCM2	0	0	0	0	0	0	0	0	0	0	0	0	0
GCSAML	0	0	0	0	0	0	0	0	0	0	0	0	0
GDF10	0	0	0	0	0	0	0	0	0	0	0	0	0
GDF2	0	0	0	0	0	0	0	0	0	0	0	0	0
GDF3	0	0	0	0	0	0	0	0	0	0	0	0	0
GDF5	0	0	0	0	0	0	0	0	0	0	0	0	0
GDF7	0	0	0	0	0	0	0	0	0	0	0	0	0
GFRAL	0	0	0	0	0	0	0	0	0	0	0	0	0
GH1	0	0	0	0	0	0	0	0	0	0	0	0	0
GHRH	0	0	0	0	0	0	0	0	0	0	0	0	0
GHRHR	0	0	0	0	0	0	0	0	0	0	0	0	0
GIMAP2	0	0	0	0	0	0	0	0	0	0	0	0	0
GIMAP8	0	0	0	0	0	0	0	0	0	0	0	0	0
GIP	0	0	0	0	0	0	0	0	0	0	0	0	0
GJA3	0	0	0	0	0	0	0	0	0	0	0	0	0
GJA4	0	0	0	0	0	0	0	0	0	0	0	0	0
GJC3	0	0	0	0	0	0	0	0	0	0	0	0	0
GJD3	0	0	0	0	0	0	0	0	0	0	0	0	0
GJE1	0	0	0	0	0	0	0	0	0	0	0	0	0
GK2	0	0	0	0	0	0	0	0	0	0	0	0	0
GKN1	0	0	0	0	0	0	0	0	0	0	0	0	0
GKN3	0	0	0	0	0	0	0	0	0	0	0	0	0
GLIPR1L1	0	0	0	0	0	0	0	0	0	0	0	0	0
GLRA1	0	0	0	0	0	0	0	0	0	0	0	0	0
GLRA2	0	0	0	0	0	0	0	0	0	0	0	0	0
GLRA3	0	0	0	0	0	0	0	0	0	0	0	0	0
GLRA4	0	0	0	0	0	0	0	0	0	0	0	0	0
GLT6D1	0	0	0	0	0	0	0	0	0	0	0	0	0
GMFG	0	0	0	0	0	0	0	0	0	0	0	0	0
GMNC	0	0	0	0	0	0	0	0	0	0	0	0	0
GNAT2	0	0	0	0	0	0	0	0	0	0	0	0	0
GNAT3	0	0	0	0	0	0	0	0	0	0	0	0	0
GNG13	0	0	0	0	0	0	0	0	0	0	0	0	0
GNG14	0	0	0	0	0	0	0	0	0	0	0	0	0
GNG8	0	0	0	0	0	0	0	0	0	0	0	0	0
GNRH1	0	0	0	0	0	0	0	0	0	0	0	0	0
GOT1L1	0	0	0	0	0	0	0	0	0	0	0	0	0
GP2	0	0	0	0	0	0	0	0	0	0	0	0	0
GP91-PHOX	0	0	0	0	0	0	0	0	0	0	0	0	0
GPC5	0	0	0	0	0	0	0	0	0	0	0	0	0
GPHA2	0	0	0	0	0	0	0	0	0	0	0	0	0
GPHB5	0	0	0	0	0	0	0	0	0	0	0	0	0
GPM6A	0	0	0	0	0	0	0	0	0	0	0	0	0
GPR101	0	0	0	0	0	0	0	0	0	0	0	0	0
GPR119	0	0	0	0	0	0	0	0	0	0	0	0	0
GPR12	0	0	0	0	0	0	0	0	0	0	0	0	0
GPR132	0	0	0	0	0	0	0	0	0	0	0	0	0
GPR139	0	0	0	0	0	0	0	0	0	0	0	0	0
GPR142	0	0	0	0	0	0	0	0	0	0	0	0	0
GPR148	0	0	0	0	0	0	0	0	0	0	0	0	0
GPR149	0	0	0	0	0	0	0	0	0	0	0	0	0
GPR25	0	0	0	0	0	0	0	0	0	0	0	0	0
GPR26	0	0	0	0	0	0	0	0	0	0	0	0	0
GPR32	0	0	0	0	0	0	0	0	0	0	0	0	0
GPR45	0	0	0	0	0	0	0	0	0	0	0	0	0
GPR50	0	0	0	0	0	0	0	0	0	0	0	0	0
GPR55	0	0	0	0	0	0	0	0	0	0	0	0	0
GPR61	0	0	0	0	0	0	0	0	0	0	0	0	0
GPX5	0	0	0	0	0	0	0	0	0	0	0	0	0
GPX6	0	0	0	0	0	0	0	0	0	0	0	0	0
GREM2	0	0	0	0	0	0	0	0	0	0	0	0	0
GRIA2	0	0	0	0	0	0	0	0	0	0	0	0	0
GRIFIN	0	0	0	0	0	0	0	0	0	0	0	0	0
GRIK1	0	0	0	0	0	0	0	0	0	0	0	0	0
GRIK3	0	0	0	0	0	0	0	0	0	0	0	0	0
GRK1	0	0	0	0	0	0	0	0	0	0	0	0	0
GRM6	0	0	0	0	0	0	0	0	0	0	0	0	0
GRM7	0	0	0	0	0	0	0	0	0	0	0	0	0
GRP	0	0	0	0	0	0	0	0	0	0	0	0	0
GRXCR1	0	0	0	0	0	0	0	0	0	0	0	0	0
GRXCR2	0	0	0	0	0	0	0	0	0	0	0	0	0
GSG1L	0	0	0	0	0	0	0	0	0	0	0	0	0
GSTT4	0	0	0	0	0	0	0	0	0	0	0	0	0
GSX1	0	0	0	0	0	0	0	0	0	0	0	0	0
GTSF1	0	0	0	0	0	0	0	0	0	0	0	0	0
GUCA1B	0	0	0	0	0	0	0	0	0	0	0	0	0
GUCA2A	0	0	0	0	0	0	0	0	0	0	0	0	0
GUCA2B	0	0	0	0	0	0	0	0	0	0	0	0	0
GUCY1A2	0	0	0	0	0	0	0	0	0	0	0	0	0
GUCY2F	0	0	0	0	0	0	0	0	0	0	0	0	0
GYS2	0	0	0	0	0	0	0	0	0	0	0	0	0
GZMB	0	0	0	0	0	0	0	0	0	0	0	0	0
GZMK	0	0	0	0	0	0	0	0	0	0	0	0	0
H1FOO	0	0	0	0	0	0	0	0	0	0	0	0	0
HABP2	0	0	0	0	0	0	0	0	0	0	0	0	0
HAO1	0	0	0	0	0	0	0	0	0	0	0	0	0
HBB	0	0	0	0	0	0	0	0	0	0	0	0	0
HBE1	0	0	0	0	0	0	0	0	0	0	0	0	0
HBZ	0	0	0	0	0	0	0	0	0	0	0	0	0
HCRTR2	0	0	0	0	0	0	0	0	0	0	0	0	0
HEATR9	0	0	0	0	0	0	0	0	0	0	0	0	0
HECW1	0	0	0	0	0	0	0	0	0	0	0	0	0
HELT	0	0	0	0	0	0	0	0	0	0	0	0	0
HES3	0	0	0	0	0	0	0	0	0	0	0	0	0
HES5	0	0	0	0	0	0	0	0	0	0	0	0	0
HIGD1B	0	0	0	0	0	0	0	0	0	0	0	0	0
HIGD1C	0	0	0	0	0	0	0	0	0	0	0	0	0
HIST1H2AJ	0	0	0	0	0	0	0	0	0	0	0	0	0
HIST1H2BA	0	0	0	0	0	0	0	0	0	0	0	0	0
HIST2H2AB	0	0	0	0	0	0	0	0	0	0	0	0	0
HLA-DRA	0	0	0	0	0	0	0	0	0	0	0	0	0
HMGB4	0	0	0	0	0	0	0	0	0	0	0	0	0
HMGCLL1	0	0	0	0	0	0	0	0	0	0	0	0	0
HMGCS2	0	0	0	0	0	0	0	0	0	0	0	0	0
HORMAD2	0	0	0	0	0	0	0	0	0	0	0	0	0
HOXB1	0	0	0	0	0	0	0	0	0	0	0	0	0
HOXD11	0	0	0	0	0	0	0	0	0	0	0	0	0
HOXD12	0	0	0	0	0	0	0	0	0	0	0	0	0
HPGDS	0	0	0	0	0	0	0	0	0	0	0	0	0
HPSE2	0	0	0	0	0	0	0	0	0	0	0	0	0
HRASLS	0	0	0	0	0	0	0	0	0	0	0	0	0
HRASLS5	0	0	0	0	0	0	0	0	0	0	0	0	0
HRG	0	0	0	0	0	0	0	0	0	0	0	0	0
HS3ST4	0	0	0	0	0	0	0	0	0	0	0	0	0
HS3ST5	0	0	0	0	0	0	0	0	0	0	0	0	0
HS6ST3	0	0	0	0	0	0	0	0	0	0	0	0	0
HSF5	0	0	0	0	0	0	0	0	0	0	0	0	0
HSPB9	0	0	0	0	0	0	0	0	0	0	0	0	0
HTR1A	0	0	0	0	0	0	0	0	0	0	0	0	0
HTR2C	0	0	0	0	0	0	0	0	0	0	0	0	0
HTR3A	0	0	0	0	0	0	0	0	0	0	0	0	0
HTR4	0	0	0	0	0	0	0	0	0	0	0	0	0
HTR5A	0	0	0	0	0	0	0	0	0	0	0	0	0
IAPP	0	0	0	0	0	0	0	0	0	0	0	0	0
ICOS	0	0	0	0	0	0	0	0	0	0	0	0	0
IFNA1	0	0	0	0	0	0	0	0	0	0	0	0	0
IFN-ALPHA-1	0	0	0	0	0	0	0	0	0	0	0	0	0
IFN-ALPHA-10	0	0	0	0	0	0	0	0	0	0	0	0	0
IFN-ALPHA-13	0	0	0	0	0	0	0	0	0	0	0	0	0
IFN-ALPHA-14	0	0	0	0	0	0	0	0	0	0	0	0	0
IFN-ALPHA-16	0	0	0	0	0	0	0	0	0	0	0	0	0
IFN-ALPHA-17	0	0	0	0	0	0	0	0	0	0	0	0	0
IFN-ALPHA-4	0	0	0	0	0	0	0	0	0	0	0	0	0
IFN-ALPHA-8	0	0	0	0	0	0	0	0	0	0	0	0	0
IFN-ALPHA-9	0	0	0	0	0	0	0	0	0	0	0	0	0
IFN-DELTA-1	0	0	0	0	0	0	0	0	0	0	0	0	0
IFN-DELTA-11	0	0	0	0	0	0	0	0	0	0	0	0	0
IFN-DELTA-4	0	0	0	0	0	0	0	0	0	0	0	0	0
IFN-DELTA-5	0	0	0	0	0	0	0	0	0	0	0	0	0
IFN-DELTA-6	0	0	0	0	0	0	0	0	0	0	0	0	0
IFN-DELTA-7	0	0	0	0	0	0	0	0	0	0	0	0	0
IFN-DELTA-9	0	0	0	0	0	0	0	0	0	0	0	0	0
IFNG	0	0	0	0	0	0	0	0	0	0	0	0	0
IFNK	0	0	0	0	0	0	0	0	0	0	0	0	0
IFN-OMEGA-2	0	0	0	0	0	0	0	0	0	0	0	0	0
IFN-OMEGA-5	0	0	0	0	0	0	0	0	0	0	0	0	0
IGFBP1	0	0	0	0	0	0	0	0	0	0	0	0	0
IGFBPL1	0	0	0	0	0	0	0	0	0	0	0	0	0
IGFLR1	0	0	0	0	0	0	0	0	0	0	0	0	0
IGSF10	0	0	0	0	0	0	0	0	0	0	0	0	0
IHH	0	0	0	0	0	0	0	0	0	0	0	0	0
IL12B	0	0	0	0	0	0	0	0	0	0	0	0	0
IL12RB1	0	0	0	0	0	0	0	0	0	0	0	0	0
IL13	0	0	0	0	0	0	0	0	0	0	0	0	0
IL17A	0	0	0	0	0	0	0	0	0	0	0	0	0
IL17F	0	0	0	0	0	0	0	0	0	0	0	0	0
IL2	0	0	0	0	0	0	0	0	0	0	0	0	0
IL21	0	0	0	0	0	0	0	0	0	0	0	0	0
IL22	0	0	0	0	0	0	0	0	0	0	0	0	0
IL22RA2	0	0	0	0	0	0	0	0	0	0	0	0	0
IL26	0	0	0	0	0	0	0	0	0	0	0	0	0
IL27	0	0	0	0	0	0	0	0	0	0	0	0	0
IL4	0	0	0	0	0	0	0	0	0	0	0	0	0
IL5RA	0	0	0	0	0	0	0	0	0	0	0	0	0
IL7R	0	0	0	0	0	0	0	0	0	0	0	0	0
IL9	0	0	0	0	0	0	0	0	0	0	0	0	0
INHA	0	0	0	0	0	0	0	0	0	0	0	0	0
INHBC	0	0	0	0	0	0	0	0	0	0	0	0	0
INS	0	0	0	0	0	0	0	0	0	0	0	0	0
INSL3	0	0	0	0	0	0	0	0	0	0	0	0	0
INSL5	0	0	0	0	0	0	0	0	0	0	0	0	0
INSM1	0	0	0	0	0	0	0	0	0	0	0	0	0
INSM2	0	0	0	0	0	0	0	0	0	0	0	0	0
IQCA1L	0	0	0	0	0	0	0	0	0	0	0	0	0
IQCF1	0	0	0	0	0	0	0	0	0	0	0	0	0
IRF4	0	0	0	0	0	0	0	0	0	0	0	0	0
IRX6	0	0	0	0	0	0	0	0	0	0	0	0	0
ISL1	0	0	0	0	0	0	0	0	0	0	0	0	0
ISX	0	0	0	0	0	0	0	0	0	0	0	0	0
ITGA4	0	0	0	0	0	0	0	0	0	0	0	0	0
ITIH1	0	0	0	0	0	0	0	0	0	0	0	0	0
ITM2A	0	0	0	0	0	0	0	0	0	0	0	0	0
IZUMO1R	0	0	0	0	0	0	0	0	0	0	0	0	0
IZUMO3	0	0	0	0	0	0	0	0	0	0	0	0	0
JAGN1	0	0	0	0	0	0	0	0	0	0	0	0	0
JAKMIP2	0	0	0	0	0	0	0	0	0	0	0	0	0
KBTBD12	0	0	0	0	0	0	0	0	0	0	0	0	0
KCNA10	0	0	0	0	0	0	0	0	0	0	0	0	0
KCNA4	0	0	0	0	0	0	0	0	0	0	0	0	0
KCNC2	0	0	0	0	0	0	0	0	0	0	0	0	0
KCND3	0	0	0	0	0	0	0	0	0	0	0	0	0
KCNE2	0	0	0	0	0	0	0	0	0	0	0	0	0
KCNG2	0	0	0	0	0	0	0	0	0	0	0	0	0
KCNG4	0	0	0	0	0	0	0	0	0	0	0	0	0
KCNH5	0	0	0	0	0	0	0	0	0	0	0	0	0
KCNJ1	0	0	0	0	0	0	0	0	0	0	0	0	0
KCNJ10	0	0	0	0	0	0	0	0	0	0	0	0	0
KCNJ13	0	0	0	0	0	0	0	0	0	0	0	0	0
KCNJ6	0	0	0	0	0	0	0	0	0	0	0	0	0
KCNJ9	0	0	0	0	0	0	0	0	0	0	0	0	0
KCNK10	0	0	0	0	0	0	0	0	0	0	0	0	0
KCNK16	0	0	0	0	0	0	0	0	0	0	0	0	0
KCNK17	0	0	0	0	0	0	0	0	0	0	0	0	0
KCNK18	0	0	0	0	0	0	0	0	0	0	0	0	0
KCNK4	0	0	0	0	0	0	0	0	0	0	0	0	0
KCNMB3	0	0	0	0	0	0	0	0	0	0	0	0	0
KCNQ3	0	0	0	0	0	0	0	0	0	0	0	0	0
KCNS2	0	0	0	0	0	0	0	0	0	0	0	0	0
KCNU1	0	0	0	0	0	0	0	0	0	0	0	0	0
KCNV1	0	0	0	0	0	0	0	0	0	0	0	0	0
KCNV2	0	0	0	0	0	0	0	0	0	0	0	0	0
KCTD19	0	0	0	0	0	0	0	0	0	0	0	0	0
KERA	0	0	0	0	0	0	0	0	0	0	0	0	0
KHDRBS2	0	0	0	0	0	0	0	0	0	0	0	0	0
KIAA1024	0	0	0	0	0	0	0	0	0	0	0	0	0
KIAA1024L	0	0	0	0	0	0	0	0	0	0	0	0	0
KIF25	0	0	0	0	0	0	0	0	0	0	0	0	0
KIF2B	0	0	0	0	0	0	0	0	0	0	0	0	0
KLF17	0	0	0	0	0	0	0	0	0	0	0	0	0
KLHDC7B	0	0	0	0	0	0	0	0	0	0	0	0	0
KLHL1	0	0	0	0	0	0	0	0	0	0	0	0	0
KLHL14	0	0	0	0	0	0	0	0	0	0	0	0	0
KLHL4	0	0	0	0	0	0	0	0	0	0	0	0	0
KLHL6	0	0	0	0	0	0	0	0	0	0	0	0	0
KLK4	0	0	0	0	0	0	0	0	0	0	0	0	0
KLKB1	0	0	0	0	0	0	0	0	0	0	0	0	0
KLLN	0	0	0	0	0	0	0	0	0	0	0	0	0
KLRB1	0	0	0	0	0	0	0	0	0	0	0	0	0
KLRF1	0	0	0	0	0	0	0	0	0	0	0	0	0
KLRK1	0	0	0	0	0	0	0	0	0	0	0	0	0
KNCN	0	0	0	0	0	0	0	0	0	0	0	0	0
KNG1	0	0	0	0	0	0	0	0	0	0	0	0	0
KRT12	0	0	0	0	0	0	0	0	0	0	0	0	0
KRT20	0	0	0	0	0	0	0	0	0	0	0	0	0
KRT24	0	0	0	0	0	0	0	0	0	0	0	0	0
KRT25	0	0	0	0	0	0	0	0	0	0	0	0	0
KRT3	0	0	0	0	0	0	0	0	0	0	0	0	0
KRT31	0	0	0	0	0	0	0	0	0	0	0	0	0
KRT35	0	0	0	0	0	0	0	0	0	0	0	0	0
KRT36	0	0	0	0	0	0	0	0	0	0	0	0	0
KRT39	0	0	0	0	0	0	0	0	0	0	0	0	0
KRT72	0	0	0	0	0	0	0	0	0	0	0	0	0
KRT74	0	0	0	0	0	0	0	0	0	0	0	0	0
KRT77	0	0	0	0	0	0	0	0	0	0	0	0	0
KRT79	0	0	0	0	0	0	0	0	0	0	0	0	0
KRT84	0	0	0	0	0	0	0	0	0	0	0	0	0
KRT85	0	0	0	0	0	0	0	0	0	0	0	0	0
KRTAP11-1	0	0	0	0	0	0	0	0	0	0	0	0	0
KRTAP24-1	0	0	0	0	0	0	0	0	0	0	0	0	0
KRTAP3-1	0	0	0	0	0	0	0	0	0	0	0	0	0
KRTDAP	0	0	0	0	0	0	0	0	0	0	0	0	0
L3MBTL4	0	0	0	0	0	0	0	0	0	0	0	0	0
LALBA	0	0	0	0	0	0	0	0	0	0	0	0	0
LAMP5	0	0	0	0	0	0	0	0	0	0	0	0	0
LBX2	0	0	0	0	0	0	0	0	0	0	0	0	0
LCN1	0	0	0	0	0	0	0	0	0	0	0	0	0
LCN10	0	0	0	0	0	0	0	0	0	0	0	0	0
LCN8	0	0	0	0	0	0	0	0	0	0	0	0	0
LCN9	0	0	0	0	0	0	0	0	0	0	0	0	0
LCP2	0	0	0	0	0	0	0	0	0	0	0	0	0
LCTL	0	0	0	0	0	0	0	0	0	0	0	0	0
LDLRAD1	0	0	0	0	0	0	0	0	0	0	0	0	0
LECT2	0	0	0	0	0	0	0	0	0	0	0	0	0
LEMD1	0	0	0	0	0	0	0	0	0	0	0	0	0
LGI1	0	0	0	0	0	0	0	0	0	0	0	0	0
LGSN	0	0	0	0	0	0	0	0	0	0	0	0	0
LHFPL1	0	0	0	0	0	0	0	0	0	0	0	0	0
LHFPL5	0	0	0	0	0	0	0	0	0	0	0	0	0
LHX4	0	0	0	0	0	0	0	0	0	0	0	0	0
LHX6	0	0	0	0	0	0	0	0	0	0	0	0	0
LHX8	0	0	0	0	0	0	0	0	0	0	0	0	0
LIM2	0	0	0	0	0	0	0	0	0	0	0	0	0
LIN28A	0	0	0	0	0	0	0	0	0	0	0	0	0
LIPK	0	0	0	0	0	0	0	0	0	0	0	0	0
LOXHD1	0	0	0	0	0	0	0	0	0	0	0	0	0
LPAR3	0	0	0	0	0	0	0	0	0	0	0	0	0
LPAR4	0	0	0	0	0	0	0	0	0	0	0	0	0
LRFN2	0	0	0	0	0	0	0	0	0	0	0	0	0
LRIT1	0	0	0	0	0	0	0	0	0	0	0	0	0
LRIT2	0	0	0	0	0	0	0	0	0	0	0	0	0
LRMP	0	0	0	0	0	0	0	0	0	0	0	0	0
LRRC10	0	0	0	0	0	0	0	0	0	0	0	0	0
LRRC15	0	0	0	0	0	0	0	0	0	0	0	0	0
LRRC18	0	0	0	0	0	0	0	0	0	0	0	0	0
LRRC38	0	0	0	0	0	0	0	0	0	0	0	0	0
LRRC3C	0	0	0	0	0	0	0	0	0	0	0	0	0
LRRC4C	0	0	0	0	0	0	0	0	0	0	0	0	0
LRRC52	0	0	0	0	0	0	0	0	0	0	0	0	0
LRRC72	0	0	0	0	0	0	0	0	0	0	0	0	0
LRRN4	0	0	0	0	0	0	0	0	0	0	0	0	0
LRRTM1	0	0	0	0	0	0	0	0	0	0	0	0	0
LRRTM3	0	0	0	0	0	0	0	0	0	0	0	0	0
LRTM1	0	0	0	0	0	0	0	0	0	0	0	0	0
LTB4R	0	0	0	0	0	0	0	0	0	0	0	0	0
LY6D	0	0	0	0	0	0	0	0	0	0	0	0	0
LY6G5C	0	0	0	0	0	0	0	0	0	0	0	0	0
LY86	0	0	0	0	0	0	0	0	0	0	0	0	0
LY9	0	0	0	0	0	0	0	0	0	0	0	0	0
LYZL4	0	0	0	0	0	0	0	0	0	0	0	0	0
LYZL6	0	0	0	0	0	0	0	0	0	0	0	0	0
MAEL	0	0	0	0	0	0	0	0	0	0	0	0	0
MAJIN	0	0	0	0	0	0	0	0	0	0	0	0	0
MAP3K19	0	0	0	0	0	0	0	0	0	0	0	0	0
MAS1	0	0	0	0	0	0	0	0	0	0	0	0	0
MBL2	0	0	0	0	0	0	0	0	0	0	0	0	0
MC3R	0	0	0	0	0	0	0	0	0	0	0	0	0
MC4R	0	0	0	0	0	0	0	0	0	0	0	0	0
MCF2	0	0	0	0	0	0	0	0	0	0	0	0	0
MCHR2	0	0	0	0	0	0	0	0	0	0	0	0	0
MCTS1	0	0	0	0	0	0	0	0	0	0	0	0	0
MDGA2	0	0	0	0	0	0	0	0	0	0	0	0	0
MEI4	0	0	0	0	0	0	0	0	0	0	0	0	0
MEIKIN	0	0	0	0	0	0	0	0	0	0	0	0	0
MEP1A	0	0	0	0	0	0	0	0	0	0	0	0	0
MEPE	0	0	0	0	0	0	0	0	0	0	0	0	0
MGAT4D	0	0	0	0	0	0	0	0	0	0	0	0	0
MIXL1	0	0	0	0	0	0	0	0	0	0	0	0	0
MLN	0	0	0	0	0	0	0	0	0	0	0	0	0
MMEL1	0	0	0	0	0	0	0	0	0	0	0	0	0
MMRN1	0	0	0	0	0	0	0	0	0	0	0	0	0
MOG	0	0	0	0	0	0	0	0	0	0	0	0	0
MPC1L	0	0	0	0	0	0	0	0	0	0	0	0	0
MPO	0	0	0	0	0	0	0	0	0	0	0	0	0
MPPED1	0	0	0	0	0	0	0	0	0	0	0	0	0
MRLN	0	0	0	0	0	0	0	0	0	0	0	0	0
MS4A1	0	0	0	0	0	0	0	0	0	0	0	0	0
MS4A12	0	0	0	0	0	0	0	0	0	0	0	0	0
MS4A15	0	0	0	0	0	0	0	0	0	0	0	0	0
MS4A2	0	0	0	0	0	0	0	0	0	0	0	0	0
MS4A5	0	0	0	0	0	0	0	0	0	0	0	0	0
MSGN1	0	0	0	0	0	0	0	0	0	0	0	0	0
MSR1	0	0	0	0	0	0	0	0	0	0	0	0	0
MT3	0	0	0	0	0	0	0	0	0	0	0	0	0
MT4	0	0	0	0	0	0	0	0	0	0	0	0	0
MTNR1A	0	0	0	0	0	0	0	0	0	0	0	0	0
MUC15	0	0	0	0	0	0	0	0	0	0	0	0	0
MUC6	0	0	0	0	0	0	0	0	0	0	0	0	0
MYF5	0	0	0	0	0	0	0	0	0	0	0	0	0
MYF6	0	0	0	0	0	0	0	0	0	0	0	0	0
MYH13	0	0	0	0	0	0	0	0	0	0	0	0	0
MYH2	0	0	0	0	0	0	0	0	0	0	0	0	0
MYH4	0	0	0	0	0	0	0	0	0	0	0	0	0
MYH8	0	0	0	0	0	0	0	0	0	0	0	0	0
MYL10	0	0	0	0	0	0	0	0	0	0	0	0	0
MYL2	0	0	0	0	0	0	0	0	0	0	0	0	0
MYL3	0	0	0	0	0	0	0	0	0	0	0	0	0
MYL4	0	0	0	0	0	0	0	0	0	0	0	0	0
MYL5	0	0	0	0	0	0	0	0	0	0	0	0	0
MYMK	0	0	0	0	0	0	0	0	0	0	0	0	0
MYO1H	0	0	0	0	0	0	0	0	0	0	0	0	0
MYO3A	0	0	0	0	0	0	0	0	0	0	0	0	0
MYOC	0	0	0	0	0	0	0	0	0	0	0	0	0
MYOD1	0	0	0	0	0	0	0	0	0	0	0	0	0
NAA11	0	0	0	0	0	0	0	0	0	0	0	0	0
NANOS2	0	0	0	0	0	0	0	0	0	0	0	0	0
NBDY	0	0	0	0	0	0	0	0	0	0	0	0	0
NCAM2	0	0	0	0	0	0	0	0	0	0	0	0	0
NCR1	0	0	0	0	0	0	0	0	0	0	0	0	0
NDST4	0	0	0	0	0	0	0	0	0	0	0	0	0
NECAB1	0	0	0	0	0	0	0	0	0	0	0	0	0
NECAB2	0	0	0	0	0	0	0	0	0	0	0	0	0
NETO1	0	0	0	0	0	0	0	0	0	0	0	0	0
NEUROD1	0	0	0	0	0	0	0	0	0	0	0	0	0
NEUROD4	0	0	0	0	0	0	0	0	0	0	0	0	0
NEUROD6	0	0	0	0	0	0	0	0	0	0	0	0	0
NEUROG1	0	0	0	0	0	0	0	0	0	0	0	0	0
NEUROG3	0	0	0	0	0	0	0	0	0	0	0	0	0
NFAM1	0	0	0	0	0	0	0	0	0	0	0	0	0
NHLH1	0	0	0	0	0	0	0	0	0	0	0	0	0
NHLH2	0	0	0	0	0	0	0	0	0	0	0	0	0
NKX1-1	0	0	0	0	0	0	0	0	0	0	0	0	0
NKX1-2	0	0	0	0	0	0	0	0	0	0	0	0	0
NKX2-1	0	0	0	0	0	0	0	0	0	0	0	0	0
NKX2-4	0	0	0	0	0	0	0	0	0	0	0	0	0
NKX2-6	0	0	0	0	0	0	0	0	0	0	0	0	0
NKX2-8	0	0	0	0	0	0	0	0	0	0	0	0	0
NKX6-1	0	0	0	0	0	0	0	0	0	0	0	0	0
NKX6-2	0	0	0	0	0	0	0	0	0	0	0	0	0
NLGN1	0	0	0	0	0	0	0	0	0	0	0	0	0
NLRC4	0	0	0	0	0	0	0	0	0	0	0	0	0
NLRP11	0	0	0	0	0	0	0	0	0	0	0	0	0
NLRP12	0	0	0	0	0	0	0	0	0	0	0	0	0
NLRP13	0	0	0	0	0	0	0	0	0	0	0	0	0
NLRP8	0	0	0	0	0	0	0	0	0	0	0	0	0
NLRP9	0	0	0	0	0	0	0	0	0	0	0	0	0
NMBR	0	0	0	0	0	0	0	0	0	0	0	0	0
NME8	0	0	0	0	0	0	0	0	0	0	0	0	0
NME9	0	0	0	0	0	0	0	0	0	0	0	0	0
NMUR1	0	0	0	0	0	0	0	0	0	0	0	0	0
NMUR2	0	0	0	0	0	0	0	0	0	0	0	0	0
NNMT	0	0	0	0	0	0	0	0	0	0	0	0	0
NOBOX	0	0	0	0	0	0	0	0	0	0	0	0	0
NOX1	0	0	0	0	0	0	0	0	0	0	0	0	0
NOX3	0	0	0	0	0	0	0	0	0	0	0	0	0
NOX5	0	0	0	0	0	0	0	0	0	0	0	0	0
NPB	0	0	0	0	0	0	0	0	0	0	0	0	0
NPBWR2	0	0	0	0	0	0	0	0	0	0	0	0	0
NPC1L1	0	0	0	0	0	0	0	0	0	0	0	0	0
NPFF	0	0	0	0	0	0	0	0	0	0	0	0	0
NPG3	0	0	0	0	0	0	0	0	0	0	0	0	0
NPHS2	0	0	0	0	0	0	0	0	0	0	0	0	0
NPPA	0	0	0	0	0	0	0	0	0	0	0	0	0
NPPC	0	0	0	0	0	0	0	0	0	0	0	0	0
NPS	0	0	0	0	0	0	0	0	0	0	0	0	0
NPVF	0	0	0	0	0	0	0	0	0	0	0	0	0
NPY2R	0	0	0	0	0	0	0	0	0	0	0	0	0
NPY5R	0	0	0	0	0	0	0	0	0	0	0	0	0
NR0B1	0	0	0	0	0	0	0	0	0	0	0	0	0
NR2E3	0	0	0	0	0	0	0	0	0	0	0	0	0
NRG4	0	0	0	0	0	0	0	0	0	0	0	0	0
NRGN	0	0	0	0	0	0	0	0	0	0	0	0	0
NRIP2	0	0	0	0	0	0	0	0	0	0	0	0	0
NRK	0	0	0	0	0	0	0	0	0	0	0	0	0
NRN1L	0	0	0	0	0	0	0	0	0	0	0	0	0
NRSN2	0	0	0	0	0	0	0	0	0	0	0	0	0
NRXN1	0	0	0	0	0	0	0	0	0	0	0	0	0
NSG2	0	0	0	0	0	0	0	0	0	0	0	0	0
NT5C1A	0	0	0	0	0	0	0	0	0	0	0	0	0
NT5DC4	0	0	0	0	0	0	0	0	0	0	0	0	0
NUGGC	0	0	0	0	0	0	0	0	0	0	0	0	0
NUP210L	0	0	0	0	0	0	0	0	0	0	0	0	0
NWD1	0	0	0	0	0	0	0	0	0	0	0	0	0
NXNL1	0	0	0	0	0	0	0	0	0	0	0	0	0
NXNL2	0	0	0	0	0	0	0	0	0	0	0	0	0
NXPE4	0	0	0	0	0	0	0	0	0	0	0	0	0
NYAP2	0	0	0	0	0	0	0	0	0	0	0	0	0
OBP	0	0	0	0	0	0	0	0	0	0	0	0	0
OCSTAMP	0	0	0	0	0	0	0	0	0	0	0	0	0
ODAM	0	0	0	0	0	0	0	0	0	0	0	0	0
ODF1	0	0	0	0	0	0	0	0	0	0	0	0	0
ODF3	0	0	0	0	0	0	0	0	0	0	0	0	0
ODF3L2	0	0	0	0	0	0	0	0	0	0	0	0	0
OLFM3	0	0	0	0	0	0	0	0	0	0	0	0	0
OLIG1	0	0	0	0	0	0	0	0	0	0	0	0	0
OLIG2	0	0	0	0	0	0	0	0	0	0	0	0	0
OLIG3	0	0	0	0	0	0	0	0	0	0	0	0	0
ONECUT1	0	0	0	0	0	0	0	0	0	0	0	0	0
ONECUT3	0	0	0	0	0	0	0	0	0	0	0	0	0
OOEP	0	0	0	0	0	0	0	0	0	0	0	0	0
OPALIN	0	0	0	0	0	0	0	0	0	0	0	0	0
OPN1SW	0	0	0	0	0	0	0	0	0	0	0	0	0
OPN4	0	0	0	0	0	0	0	0	0	0	0	0	0
OPN5	0	0	0	0	0	0	0	0	0	0	0	0	0
OPRK1	0	0	0	0	0	0	0	0	0	0	0	0	0
OR10C1	0	0	0	0	0	0	0	0	0	0	0	0	0
OR10D3	0	0	0	0	0	0	0	0	0	0	0	0	0
OR10G3	0	0	0	0	0	0	0	0	0	0	0	0	0
OR10G6	0	0	0	0	0	0	0	0	0	0	0	0	0
OR10J1	0	0	0	0	0	0	0	0	0	0	0	0	0
OR10J5	0	0	0	0	0	0	0	0	0	0	0	0	0
OR10K1	0	0	0	0	0	0	0	0	0	0	0	0	0
OR10K2	0	0	0	0	0	0	0	0	0	0	0	0	0
OR10P1	0	0	0	0	0	0	0	0	0	0	0	0	0
OR10Q1	0	0	0	0	0	0	0	0	0	0	0	0	0
OR10T2	0	0	0	0	0	0	0	0	0	0	0	0	0
OR10V1	0	0	0	0	0	0	0	0	0	0	0	0	0
OR10Z1	0	0	0	0	0	0	0	0	0	0	0	0	0
OR11H4	0	0	0	0	0	0	0	0	0	0	0	0	0
OR11H6	0	0	0	0	0	0	0	0	0	0	0	0	0
OR11H7	0	0	0	0	0	0	0	0	0	0	0	0	0
OR11L1	0	0	0	0	0	0	0	0	0	0	0	0	0
OR12D3	0	0	0	0	0	0	0	0	0	0	0	0	0
OR13C8	0	0	0	0	0	0	0	0	0	0	0	0	0
OR13G1	0	0	0	0	0	0	0	0	0	0	0	0	0
OR13H1	0	0	0	0	0	0	0	0	0	0	0	0	0
OR14A16	0	0	0	0	0	0	0	0	0	0	0	0	0
OR14K1	0	0	0	0	0	0	0	0	0	0	0	0	0
OR1B1	0	0	0	0	0	0	0	0	0	0	0	0	0
OR1F1	0	0	0	0	0	0	0	0	0	0	0	0	0
OR1G1	0	0	0	0	0	0	0	0	0	0	0	0	0
OR1I1	0	0	0	0	0	0	0	0	0	0	0	0	0
OR1K1	0	0	0	0	0	0	0	0	0	0	0	0	0
OR1P1	0	0	0	0	0	0	0	0	0	0	0	0	0
OR2B11	0	0	0	0	0	0	0	0	0	0	0	0	0
OR2B2	0	0	0	0	0	0	0	0	0	0	0	0	0
OR2C1	0	0	0	0	0	0	0	0	0	0	0	0	0
OR2D2	0	0	0	0	0	0	0	0	0	0	0	0	0
OR2G2	0	0	0	0	0	0	0	0	0	0	0	0	0
OR2G3	0	0	0	0	0	0	0	0	0	0	0	0	0
OR2K2	0	0	0	0	0	0	0	0	0	0	0	0	0
OR2M4	0	0	0	0	0	0	0	0	0	0	0	0	0
OR2S2	0	0	0	0	0	0	0	0	0	0	0	0	0
OR2Z1	0	0	0	0	0	0	0	0	0	0	0	0	0
OR3A1	0	0	0	0	0	0	0	0	0	0	0	0	0
OR4D5	0	0	0	0	0	0	0	0	0	0	0	0	0
OR4D6	0	0	0	0	0	0	0	0	0	0	0	0	0
OR4E1	0	0	0	0	0	0	0	0	0	0	0	0	0
OR4E2	0	0	0	0	0	0	0	0	0	0	0	0	0
OR4K5	0	0	0	0	0	0	0	0	0	0	0	0	0
OR4S2	0	0	0	0	0	0	0	0	0	0	0	0	0
OR51A7	0	0	0	0	0	0	0	0	0	0	0	0	0
OR51B4	0	0	0	0	0	0	0	0	0	0	0	0	0
OR51E2	0	0	0	0	0	0	0	0	0	0	0	0	0
OR51F1	0	0	0	0	0	0	0	0	0	0	0	0	0
OR51F2	0	0	0	0	0	0	0	0	0	0	0	0	0
OR51I1	0	0	0	0	0	0	0	0	0	0	0	0	0
OR51L1	0	0	0	0	0	0	0	0	0	0	0	0	0
OR51M1	0	0	0	0	0	0	0	0	0	0	0	0	0
OR51Q1	0	0	0	0	0	0	0	0	0	0	0	0	0
OR51S1	0	0	0	0	0	0	0	0	0	0	0	0	0
OR51T1	0	0	0	0	0	0	0	0	0	0	0	0	0
OR51V1	0	0	0	0	0	0	0	0	0	0	0	0	0
OR52H1	0	0	0	0	0	0	0	0	0	0	0	0	0
OR52N4	0	0	0	0	0	0	0	0	0	0	0	0	0
OR52N5	0	0	0	0	0	0	0	0	0	0	0	0	0
OR52R1	0	0	0	0	0	0	0	0	0	0	0	0	0
OR56B1	0	0	0	0	0	0	0	0	0	0	0	0	0
OR5AP2	0	0	0	0	0	0	0	0	0	0	0	0	0
OR5B21	0	0	0	0	0	0	0	0	0	0	0	0	0
OR5D18	0	0	0	0	0	0	0	0	0	0	0	0	0
OR5K4	0	0	0	0	0	0	0	0	0	0	0	0	0
OR6B1	0	0	0	0	0	0	0	0	0	0	0	0	0
OR6C2	0	0	0	0	0	0	0	0	0	0	0	0	0
OR6K3	0	0	0	0	0	0	0	0	0	0	0	0	0
OR6K6	0	0	0	0	0	0	0	0	0	0	0	0	0
OR6M1	0	0	0	0	0	0	0	0	0	0	0	0	0
OR6P1	0	0	0	0	0	0	0	0	0	0	0	0	0
OR6S1	0	0	0	0	0	0	0	0	0	0	0	0	0
OR6T1	0	0	0	0	0	0	0	0	0	0	0	0	0
OR6V1	0	0	0	0	0	0	0	0	0	0	0	0	0
OR6X1	0	0	0	0	0	0	0	0	0	0	0	0	0
OR6Y1	0	0	0	0	0	0	0	0	0	0	0	0	0
OR8B12	0	0	0	0	0	0	0	0	0	0	0	0	0
OR8B4	0	0	0	0	0	0	0	0	0	0	0	0	0
OR8B8	0	0	0	0	0	0	0	0	0	0	0	0	0
OR8D1	0	0	0	0	0	0	0	0	0	0	0	0	0
OR8D2	0	0	0	0	0	0	0	0	0	0	0	0	0
OR8D4	0	0	0	0	0	0	0	0	0	0	0	0	0
OR8K1	0	0	0	0	0	0	0	0	0	0	0	0	0
OR8S1	0	0	0	0	0	0	0	0	0	0	0	0	0
OR9A4	0	0	0	0	0	0	0	0	0	0	0	0	0
OSTN	0	0	0	0	0	0	0	0	0	0	0	0	0
OTC	0	0	0	0	0	0	0	0	0	0	0	0	0
OTOF	0	0	0	0	0	0	0	0	0	0	0	0	0
OTOL1	0	0	0	0	0	0	0	0	0	0	0	0	0
OTOP2	0	0	0	0	0	0	0	0	0	0	0	0	0
OTOP3	0	0	0	0	0	0	0	0	0	0	0	0	0
OTOS	0	0	0	0	0	0	0	0	0	0	0	0	0
OTUD6A	0	0	0	0	0	0	0	0	0	0	0	0	0
OVCH1	0	0	0	0	0	0	0	0	0	0	0	0	0
OVCH2	0	0	0	0	0	0	0	0	0	0	0	0	0
OXGR1	0	0	0	0	0	0	0	0	0	0	0	0	0
OXT	0	0	0	0	0	0	0	0	0	0	0	0	0
P2RY10	0	0	0	0	0	0	0	0	0	0	0	0	0
P2RY12	0	0	0	0	0	0	0	0	0	0	0	0	0
P2RY13	0	0	0	0	0	0	0	0	0	0	0	0	0
P2RY4	0	0	0	0	0	0	0	0	0	0	0	0	0
P2RY8	0	0	0	0	0	0	0	0	0	0	0	0	0
PABPN1L	0	0	0	0	0	0	0	0	0	0	0	0	0
PADI6	0	0	0	0	0	0	0	0	0	0	0	0	0
PAEP	0	0	0	0	0	0	0	0	0	0	0	0	0
PAG6	0	0	0	0	0	0	0	0	0	0	0	0	0
PAH	0	0	0	0	0	0	0	0	0	0	0	0	0
PANX3	0	0	0	0	0	0	0	0	0	0	0	0	0
PAPPA2	0	0	0	0	0	0	0	0	0	0	0	0	0
PARP15	0	0	0	0	0	0	0	0	0	0	0	0	0
PARVG	0	0	0	0	0	0	0	0	0	0	0	0	0
PATE1	0	0	0	0	0	0	0	0	0	0	0	0	0
PATE2	0	0	0	0	0	0	0	0	0	0	0	0	0
PAX7	0	0	0	0	0	0	0	0	0	0	0	0	0
PCDH15	0	0	0	0	0	0	0	0	0	0	0	0	0
PCP4	0	0	0	0	0	0	0	0	0	0	0	0	0
PCSK2	0	0	0	0	0	0	0	0	0	0	0	0	0
PDC	0	0	0	0	0	0	0	0	0	0	0	0	0
PDCD1	0	0	0	0	0	0	0	0	0	0	0	0	0
PDCL2	0	0	0	0	0	0	0	0	0	0	0	0	0
PDE10A	0	0	0	0	0	0	0	0	0	0	0	0	0
PDE6C	0	0	0	0	0	0	0	0	0	0	0	0	0
PDE6G	0	0	0	0	0	0	0	0	0	0	0	0	0
PDHA2	0	0	0	0	0	0	0	0	0	0	0	0	0
PDIA2	0	0	0	0	0	0	0	0	0	0	0	0	0
PDILT	0	0	0	0	0	0	0	0	0	0	0	0	0
PDX1	0	0	0	0	0	0	0	0	0	0	0	0	0
PFN4	0	0	0	0	0	0	0	0	0	0	0	0	0
PGA5	0	0	0	0	0	0	0	0	0	0	0	0	0
PGC	0	0	0	0	0	0	0	0	0	0	0	0	0
PGK2	0	0	0	0	0	0	0	0	0	0	0	0	0
PGPEP1L	0	0	0	0	0	0	0	0	0	0	0	0	0
PHOX2A	0	0	0	0	0	0	0	0	0	0	0	0	0
PHOX2B	0	0	0	0	0	0	0	0	0	0	0	0	0
PI16	0	0	0	0	0	0	0	0	0	0	0	0	0
PIK3C2G	0	0	0	0	0	0	0	0	0	0	0	0	0
PIRT	0	0	0	0	0	0	0	0	0	0	0	0	0
PIWIL1	0	0	0	0	0	0	0	0	0	0	0	0	0
PIWIL2	0	0	0	0	0	0	0	0	0	0	0	0	0
PKD2L1	0	0	0	0	0	0	0	0	0	0	0	0	0
PKD2L2	0	0	0	0	0	0	0	0	0	0	0	0	0
PLA2G1B	0	0	0	0	0	0	0	0	0	0	0	0	0
PLA2G2A	0	0	0	0	0	0	0	0	0	0	0	0	0
PLA2G2C	0	0	0	0	0	0	0	0	0	0	0	0	0
PLA2G2D	0	0	0	0	0	0	0	0	0	0	0	0	0
PLA2G2E	0	0	0	0	0	0	0	0	0	0	0	0	0
PLA2G2F	0	0	0	0	0	0	0	0	0	0	0	0	0
PLA2G5	0	0	0	0	0	0	0	0	0	0	0	0	0
PLCB2	0	0	0	0	0	0	0	0	0	0	0	0	0
PLCXD3	0	0	0	0	0	0	0	0	0	0	0	0	0
PLCZ1	0	0	0	0	0	0	0	0	0	0	0	0	0
PLD6	0	0	0	0	0	0	0	0	0	0	0	0	0
PLG	0	0	0	0	0	0	0	0	0	0	0	0	0
PLN	0	0	0	0	0	0	0	0	0	0	0	0	0
PLP1	0	0	0	0	0	0	0	0	0	0	0	0	0
PLSCR5	0	0	0	0	0	0	0	0	0	0	0	0	0
PMP2	0	0	0	0	0	0	0	0	0	0	0	0	0
PNLDC1	0	0	0	0	0	0	0	0	0	0	0	0	0
PNLIP	0	0	0	0	0	0	0	0	0	0	0	0	0
PNLIPRP1	0	0	0	0	0	0	0	0	0	0	0	0	0
PNLIPRP2	0	0	0	0	0	0	0	0	0	0	0	0	0
PNMT	0	0	0	0	0	0	0	0	0	0	0	0	0
PON3	0	0	0	0	0	0	0	0	0	0	0	0	0
POU2AF1	0	0	0	0	0	0	0	0	0	0	0	0	0
POU3F3	0	0	0	0	0	0	0	0	0	0	0	0	0
POU4F2	0	0	0	0	0	0	0	0	0	0	0	0	0
POU4F3	0	0	0	0	0	0	0	0	0	0	0	0	0
POU6F2	0	0	0	0	0	0	0	0	0	0	0	0	0
PPEF2	0	0	0	0	0	0	0	0	0	0	0	0	0
PPFIA2	0	0	0	0	0	0	0	0	0	0	0	0	0
PPP1R17	0	0	0	0	0	0	0	0	0	0	0	0	0
PPP1R1C	0	0	0	0	0	0	0	0	0	0	0	0	0
PPP1R32	0	0	0	0	0	0	0	0	0	0	0	0	0
PPP1R3A	0	0	0	0	0	0	0	0	0	0	0	0	0
PPY	0	0	0	0	0	0	0	0	0	0	0	0	0
PRAME	0	0	0	0	0	0	0	0	0	0	0	0	0
PRCD	0	0	0	0	0	0	0	0	0	0	0	0	0
PRDM12	0	0	0	0	0	0	0	0	0	0	0	0	0
PRDM14	0	0	0	0	0	0	0	0	0	0	0	0	0
PRDM6	0	0	0	0	0	0	0	0	0	0	0	0	0
PRKCB	0	0	0	0	0	0	0	0	0	0	0	0	0
PRKCQ	0	0	0	0	0	0	0	0	0	0	0	0	0
PRLH	0	0	0	0	0	0	0	0	0	0	0	0	0
PRLHR	0	0	0	0	0	0	0	0	0	0	0	0	0
PRM1	0	0	0	0	0	0	0	0	0	0	0	0	0
PRM2	0	0	0	0	0	0	0	0	0	0	0	0	0
PRM3	0	0	0	0	0	0	0	0	0	0	0	0	0
PRND	0	0	0	0	0	0	0	0	0	0	0	0	0
PRODH2	0	0	0	0	0	0	0	0	0	0	0	0	0
PROK1	0	0	0	0	0	0	0	0	0	0	0	0	0
PROK2	0	0	0	0	0	0	0	0	0	0	0	0	0
PROKR2	0	0	0	0	0	0	0	0	0	0	0	0	0
PROX2	0	0	0	0	0	0	0	0	0	0	0	0	0
PRPH2	0	0	0	0	0	0	0	0	0	0	0	0	0
PRRG3	0	0	0	0	0	0	0	0	0	0	0	0	0
PRSS2	0	0	0	0	0	0	0	0	0	0	0	0	0
PRSS37	0	0	0	0	0	0	0	0	0	0	0	0	0
PRSS48	0	0	0	0	0	0	0	0	0	0	0	0	0
PRSS57	0	0	0	0	0	0	0	0	0	0	0	0	0
PRSS58	0	0	0	0	0	0	0	0	0	0	0	0	0
PRTN3	0	0	0	0	0	0	0	0	0	0	0	0	0
PSMA8	0	0	0	0	0	0	0	0	0	0	0	0	0
PSMB11	0	0	0	0	0	0	0	0	0	0	0	0	0
PSPN	0	0	0	0	0	0	0	0	0	0	0	0	0
PTCHD4	0	0	0	0	0	0	0	0	0	0	0	0	0
PTF1A	0	0	0	0	0	0	0	0	0	0	0	0	0
PTH2	0	0	0	0	0	0	0	0	0	0	0	0	0
PTI	0	0	0	0	0	0	0	0	0	0	0	0	0
PTPN20	0	0	0	0	0	0	0	0	0	0	0	0	0
PTPRC	0	0	0	0	0	0	0	0	0	0	0	0	0
PTPRCAP	0	0	0	0	0	0	0	0	0	0	0	0	0
PTPRO	0	0	0	0	0	0	0	0	0	0	0	0	0
PVALB	0	0	0	0	0	0	0	0	0	0	0	0	0
PXT1	0	0	0	0	0	0	0	0	0	0	0	0	0
QRFP	0	0	0	0	0	0	0	0	0	0	0	0	0
RAD21L1	0	0	0	0	0	0	0	0	0	0	0	0	0
RAD51AP2	0	0	0	0	0	0	0	0	0	0	0	0	0
RAX	0	0	0	0	0	0	0	0	0	0	0	0	0
RBFOX1	0	0	0	0	0	0	0	0	0	0	0	0	0
RBM46	0	0	0	0	0	0	0	0	0	0	0	0	0
RBP2	0	0	0	0	0	0	0	0	0	0	0	0	0
RDH8	0	0	0	0	0	0	0	0	0	0	0	0	0
REG4	0	0	0	0	0	0	0	0	0	0	0	0	0
REN	0	0	0	0	0	0	0	0	0	0	0	0	0
RERGL	0	0	0	0	0	0	0	0	0	0	0	0	0
RETN	0	0	0	0	0	0	0	0	0	0	0	0	0
RETNLB	0	0	0	0	0	0	0	0	0	0	0	0	0
RFX6	0	0	0	0	0	0	0	0	0	0	0	0	0
RGR	0	0	0	0	0	0	0	0	0	0	0	0	0
RHAG	0	0	0	0	0	0	0	0	0	0	0	0	0
RHEX	0	0	0	0	0	0	0	0	0	0	0	0	0
RHO	0	0	0	0	0	0	0	0	0	0	0	0	0
RHOH	0	0	0	0	0	0	0	0	0	0	0	0	0
RIPPLY1	0	0	0	0	0	0	0	0	0	0	0	0	0
RIPPLY2	0	0	0	0	0	0	0	0	0	0	0	0	0
RNASE1	0	0	0	0	0	0	0	0	0	0	0	0	0
RNF186	0	0	0	0	0	0	0	0	0	0	0	0	0
RNF212B	0	0	0	0	0	0	0	0	0	0	0	0	0
ROS1	0	0	0	0	0	0	0	0	0	0	0	0	0
RPE65	0	0	0	0	0	0	0	0	0	0	0	0	0
RPH3A	0	0	0	0	0	0	0	0	0	0	0	0	0
RPL10L	0	0	0	0	0	0	0	0	0	0	0	0	0
RPRM	0	0	0	0	0	0	0	0	0	0	0	0	0
RPRML	0	0	0	0	0	0	0	0	0	0	0	0	0
RRH	0	0	0	0	0	0	0	0	0	0	0	0	0
RS1	0	0	0	0	0	0	0	0	0	0	0	0	0
RSPO2	0	0	0	0	0	0	0	0	0	0	0	0	0
RTL4	0	0	0	0	0	0	0	0	0	0	0	0	0
RTP2	0	0	0	0	0	0	0	0	0	0	0	0	0
RXFP1	0	0	0	0	0	0	0	0	0	0	0	0	0
RXFP2	0	0	0	0	0	0	0	0	0	0	0	0	0
RXRG	0	0	0	0	0	0	0	0	0	0	0	0	0
S100G	0	0	0	0	0	0	0	0	0	0	0	0	0
SAA4	0	0	0	0	0	0	0	0	0	0	0	0	0
SAG	0	0	0	0	0	0	0	0	0	0	0	0	0
SAMD7	0	0	0	0	0	0	0	0	0	0	0	0	0
SAXO1	0	0	0	0	0	0	0	0	0	0	0	0	0
SCART1	0	0	0	0	0	0	0	0	0	0	0	0	0
SCGB1A1	0	0	0	0	0	0	0	0	0	0	0	0	0
SCGB3A2	0	0	0	0	0	0	0	0	0	0	0	0	0
SCIMP	0	0	0	0	0	0	0	0	0	0	0	0	0
SCN11A	0	0	0	0	0	0	0	0	0	0	0	0	0
SCN1A	0	0	0	0	0	0	0	0	0	0	0	0	0
SCRT2	0	0	0	0	0	0	0	0	0	0	0	0	0
SCT	0	0	0	0	0	0	0	0	0	0	0	0	0
SEBOX	0	0	0	0	0	0	0	0	0	0	0	0	0
SERPINA12	0	0	0	0	0	0	0	0	0	0	0	0	0
SERPINA4	0	0	0	0	0	0	0	0	0	0	0	0	0
SERPINA5	0	0	0	0	0	0	0	0	0	0	0	0	0
SERPINB12	0	0	0	0	0	0	0	0	0	0	0	0	0
SERPINB13	0	0	0	0	0	0	0	0	0	0	0	0	0
SERPINI2	0	0	0	0	0	0	0	0	0	0	0	0	0
SERTM1	0	0	0	0	0	0	0	0	0	0	0	0	0
SEZ6L	0	0	0	0	0	0	0	0	0	0	0	0	0
SFTPB	0	0	0	0	0	0	0	0	0	0	0	0	0
SGIP1	0	0	0	0	0	0	0	0	0	0	0	0	0
SHCBP1L	0	0	0	0	0	0	0	0	0	0	0	0	0
SHISA3	0	0	0	0	0	0	0	0	0	0	0	0	0
SHISAL2A	0	0	0	0	0	0	0	0	0	0	0	0	0
SIAH3	0	0	0	0	0	0	0	0	0	0	0	0	0
SKOR2	0	0	0	0	0	0	0	0	0	0	0	0	0
SLA-5	0	0	0	0	0	0	0	0	0	0	0	0	0
SLA-DOA	0	0	0	0	0	0	0	0	0	0	0	0	0
SLAMF1	0	0	0	0	0	0	0	0	0	0	0	0	0
SLAMF8	0	0	0	0	0	0	0	0	0	0	0	0	0
SLAMF9	0	0	0	0	0	0	0	0	0	0	0	0	0
SLC10A1	0	0	0	0	0	0	0	0	0	0	0	0	0
SLC10A2	0	0	0	0	0	0	0	0	0	0	0	0	0
SLC12A1	0	0	0	0	0	0	0	0	0	0	0	0	0
SLC13A2	0	0	0	0	0	0	0	0	0	0	0	0	0
SLC13A3	0	0	0	0	0	0	0	0	0	0	0	0	0
SLC13A5	0	0	0	0	0	0	0	0	0	0	0	0	0
SLC14A2	0	0	0	0	0	0	0	0	0	0	0	0	0
SLC17A6	0	0	0	0	0	0	0	0	0	0	0	0	0
SLC22A1	0	0	0	0	0	0	0	0	0	0	0	0	0
SLC22A11	0	0	0	0	0	0	0	0	0	0	0	0	0
SLC22A12	0	0	0	0	0	0	0	0	0	0	0	0	0
SLC22A16	0	0	0	0	0	0	0	0	0	0	0	0	0
SLC22A2	0	0	0	0	0	0	0	0	0	0	0	0	0
SLC22A3	0	0	0	0	0	0	0	0	0	0	0	0	0
SLC22A6	0	0	0	0	0	0	0	0	0	0	0	0	0
SLC22A8	0	0	0	0	0	0	0	0	0	0	0	0	0
SLC23A3	0	0	0	0	0	0	0	0	0	0	0	0	0
SLC25A31	0	0	0	0	0	0	0	0	0	0	0	0	0
SLC27A6	0	0	0	0	0	0	0	0	0	0	0	0	0
SLC28A3	0	0	0	0	0	0	0	0	0	0	0	0	0
SLC30A8	0	0	0	0	0	0	0	0	0	0	0	0	0
SLC32A1	0	0	0	0	0	0	0	0	0	0	0	0	0
SLC34A1	0	0	0	0	0	0	0	0	0	0	0	0	0
SLC34A2	0	0	0	0	0	0	0	0	0	0	0	0	0
SLC35F3	0	0	0	0	0	0	0	0	0	0	0	0	0
SLC35F4	0	0	0	0	0	0	0	0	0	0	0	0	0
SLC38A8	0	0	0	0	0	0	0	0	0	0	0	0	0
SLC4A1	0	0	0	0	0	0	0	0	0	0	0	0	0
SLC5A11	0	0	0	0	0	0	0	0	0	0	0	0	0
SLC5A12	0	0	0	0	0	0	0	0	0	0	0	0	0
SLC5A9	0	0	0	0	0	0	0	0	0	0	0	0	0
SLC6A1	0	0	0	0	0	0	0	0	0	0	0	0	0
SLC6A11	0	0	0	0	0	0	0	0	0	0	0	0	0
SLC6A18	0	0	0	0	0	0	0	0	0	0	0	0	0
SLC6A19	0	0	0	0	0	0	0	0	0	0	0	0	0
SLC7A13	0	0	0	0	0	0	0	0	0	0	0	0	0
SLC9C1	0	0	0	0	0	0	0	0	0	0	0	0	0
SLC9C2	0	0	0	0	0	0	0	0	0	0	0	0	0
SLCO1C1	0	0	0	0	0	0	0	0	0	0	0	0	0
SLCO6A1	0	0	0	0	0	0	0	0	0	0	0	0	0
SLITRK1	0	0	0	0	0	0	0	0	0	0	0	0	0
SLITRK5	0	0	0	0	0	0	0	0	0	0	0	0	0
SMCO2	0	0	0	0	0	0	0	0	0	0	0	0	0
SMIM2	0	0	0	0	0	0	0	0	0	0	0	0	0
SMIM31	0	0	0	0	0	0	0	0	0	0	0	0	0
SMIM32	0	0	0	0	0	0	0	0	0	0	0	0	0
SMLR1	0	0	0	0	0	0	0	0	0	0	0	0	0
SMPX	0	0	0	0	0	0	0	0	0	0	0	0	0
SMYD1	0	0	0	0	0	0	0	0	0	0	0	0	0
SNCA	0	0	0	0	0	0	0	0	0	0	0	0	0
SNORC	0	0	0	0	0	0	0	0	0	0	0	0	0
SNTG1	0	0	0	0	0	0	0	0	0	0	0	0	0
SNTN	0	0	0	0	0	0	0	0	0	0	0	0	0
SNX31	0	0	0	0	0	0	0	0	0	0	0	0	0
SORCS3	0	0	0	0	0	0	0	0	0	0	0	0	0
TOX3	0.11	0.08	0	0	0.76	0.1	0	0.14	0	0	0.03	0	1.22
TRIM50	0	0.11	0.07	0.38	0.13	0	0	0.13	0.03	0.12	0.05	0.2	1.22
BEST2	0	0.16	0	0.12	0.24	0.13	0.11	0.24	0	0.12	0.04	0.06	1.22
GPR162	0.11	0.07	0.12	0.11	0.26	0.16	0.03	0.15	0.02	0.07	0.08	0.04	1.22
KCNIP4	0.1	0.64	0.06	0.04	0.11	0	0.04	0.16	0.02	0	0.02	0.03	1.22
LHFPL4	0.03	0.2	0.02	0.09	0.18	0.12	0.04	0.29	0.06	0.04	0.06	0.09	1.22
SCNN1B	0.06	0	0.23	0.29	0	0.04	0.07	0.04	0.08	0.03	0.11	0.27	1.22
SERPINA3-2	0	0.22	0	0	0.75	0.13	0	0.12	0	0	0	0	1.22
CYP46A1	0.03	0.04	0.13	0	0.29	0.3	0	0.04	0.13	0.08	0.15	0.04	1.23
TAT	0.11	0.32	0.03	0.09	0.03	0.13	0.08	0.09	0.19	0	0.04	0.12	1.23
ATP6V0D2	0.03	0.39	0.09	0	0.22	0.14	0.04	0.22	0.07	0	0.03	0	1.23
EPHB2	0.35	0.29	0.09	0.12	0.06	0.1	0.06	0.06	0.01	0.03	0	0.06	1.23
ACTRT3	0.11	0.12	0.07	0.14	0.19	0.07	0.06	0.07	0.2	0.09	0.02	0.1	1.24
ANK1	0.12	0.15	0.24	0.07	0.11	0.09	0.04	0.09	0.1	0.05	0.09	0.09	1.24
ARHGEF9	0.04	0.06	0.12	0.02	0.32	0.13	0	0.09	0.05	0.25	0.14	0.02	1.24
CREG2	0.26	0.04	0.18	0.04	0.13	0	0.28	0.04	0	0.17	0.06	0.04	1.24
EBI3	0	0.07	0.16	0.16	0.24	0	0.15	0	0.17	0.15	0.06	0.08	1.24
IRF8	0.06	0.07	0.08	0	0.04	0.08	0.04	0.15	0.21	0.18	0.14	0.2	1.25
RCVRN	0.1	0.26	0.07	0.06	0.16	0.17	0	0.16	0.04	0.09	0	0.14	1.25
NPSR1	0	0.05	0	0.06	0.83	0.06	0.06	0.06	0.03	0.06	0.04	0	1.25
KCNA6	0.06	0.08	0.04	0.07	0.38	0.02	0.02	0.09	0.09	0.16	0.12	0.13	1.26
CARMIL3	0.04	0.02	0.05	0.05	0.08	0.05	0.12	0.02	0.11	0.22	0.24	0.26	1.26
PCP2	0.03	0.12	0	0.09	0.09	0.28	0.24	0.04	0.02	0	0.03	0.32	1.26
SPAG4	0.17	0.06	0	0.07	0.29	0.08	0	0	0.31	0.28	0	0	1.26
NDUFA4L2	0	0.04	0.09	0.06	0.34	0.03	0.06	0.34	0.06	0.09	0.06	0.09	1.26
AMN	0.21	0	0	0.06	0.12	0	0.11	0	0.27	0.32	0.12	0.06	1.27
PJVK	0.13	0	0.18	0.09	0	0	0.24	0.09	0.09	0.17	0.19	0.09	1.27
SHH	0.06	0.49	0	0	0.29	0.09	0	0.3	0	0.04	0	0	1.27
SVIP	0.08	0.06	0.1	0.05	0.11	0.48	0	0.27	0.07	0.02	0.03	0	1.27
CACNA1A	0.08	0.07	0.09	0.09	0.35	0.11	0.01	0.16	0.09	0.07	0.06	0.09	1.27
ABLIM2	0.12	0.05	0.11	0.12	0.24	0.06	0.05	0.08	0.07	0.13	0.12	0.13	1.28
NANOS1	0	0.1	0.23	0	0.11	0.35	0.1	0.21	0.18	0	0	0	1.28
TBC1D10C	0.05	0.05	0	0.16	0.18	0.06	0.06	0.21	0.19	0.06	0.09	0.17	1.28
MAP6D1	0.11	0.13	0.12	0.1	0	0.13	0.18	0.16	0.16	0.04	0.04	0.11	1.28
GNMT	0.08	0.05	0.15	0.11	0.02	0.07	0.16	0.02	0.23	0.05	0.22	0.13	1.29
ZNF385C	0	0.2	0	0	0.08	0.48	0	0.15	0.12	0.07	0.11	0.08	1.29
BCO1	0.03	0.74	0.09	0.02	0.09	0.06	0.12	0.08	0.02	0.05	0	0	1.3
DLL3	0.04	0.13	0.05	0.25	0.35	0.11	0.09	0.2	0.03	0	0	0.05	1.3
FERMT3	0.28	0.06	0.02	0.23	0.1	0.06	0.08	0.07	0.1	0.07	0.12	0.11	1.3
OGN	0.17	0.12	0.2	0.05	0.08	0.09	0	0.14	0.19	0.03	0.14	0.09	1.3
SLA2	0.15	0.05	0.14	0.03	0.05	0.06	0.19	0.05	0.11	0.23	0.16	0.08	1.3
MYL1	0.05	0.25	0.28	0.05	0.11	0.12	0	0.32	0	0.03	0.04	0.05	1.3
CILP	0.2	0.21	0.08	0	0.04	0.1	0.12	0.02	0.13	0.06	0.08	0.27	1.31
KCNH2	0.02	0.04	0.17	0.05	0.19	0.03	0.02	0.03	0.1	0.33	0.27	0.06	1.31
PCDH10	0	0.14	0.06	0	0.17	0.56	0.05	0.32	0	0	0.01	0	1.31
SEC16B	0.06	0.07	0.15	0.09	0.19	0.07	0.08	0.04	0.13	0.18	0.15	0.1	1.31
ZBTB46	0.08	0	0.11	0.06	0.17	0.1	0.26	0.13	0.12	0.16	0.08	0.04	1.31
RAB33A	0	0.04	0.05	0.09	0.09	0.1	0.42	0.13	0.1	0.13	0.03	0.14	1.32
SLC15A2	0.16	0.06	0.12	0.02	0.09	0.18	0.22	0.12	0.06	0.06	0.19	0.04	1.32
ACTN3	0.08	0.12	0.11	0.1	0.17	0.07	0.13	0.07	0.11	0.07	0.18	0.11	1.32
PLEKHG2	0.24	0.04	0.15	0.07	0.12	0.05	0.04	0.02	0.12	0.16	0.09	0.22	1.32
PRIMA1	0.03	0.1	0.02	0.04	0.27	0.12	0.06	0.2	0.06	0.23	0.14	0.05	1.32
PTPN22	0.06	0.57	0.19	0	0.1	0.04	0.03	0.23	0.06	0.04	0	0	1.32
SNX22	0.03	0.36	0	0.09	0.04	0.05	0.12	0.04	0.28	0.17	0	0.14	1.32
WDR27	0.17	0	0.16	0.07	0.19	0.04	0.18	0.04	0.18	0.11	0.14	0.04	1.32
WNT6	0.16	0	0.49	0.05	0.21	0	0.05	0.15	0.11	0.05	0	0.05	1.32
DEFB1	0.18	0.21	0.12	0	0	0	0.54	0	0.19	0	0.09	0	1.33
ICA1L	0.08	0.05	0.15	0	0.23	0.06	0.11	0.11	0.08	0.35	0.02	0.09	1.33
IQCG	0.04	0	0.06	0.16	0.16	0	0	0.16	0.17	0.25	0.27	0.06	1.33
TTLL11	0.04	0.04	0	0.06	0.24	0.05	0.27	0.05	0.13	0.19	0.11	0.15	1.33
ADGRB1	0.05	0.21	0.04	0.02	0.42	0.19	0.04	0.18	0.02	0.02	0.07	0.08	1.34
EFS	0.05	0.03	0	0.27	0.07	0	0.09	0.07	0.17	0.07	0.25	0.28	1.35
LMCD1	0.07	0	0.12	0.09	0.42	0.1	0.04	0.16	0.05	0	0.08	0.22	1.35
ADAMTS15	0.24	0.18	0.2	0.09	0.08	0.02	0.07	0.08	0.1	0.17	0.06	0.07	1.36
CAPN14	0.27	0.1	0.21	0.12	0.08	0	0.15	0.15	0	0	0.08	0.2	1.36
HRH4	0.07	0.15	0.05	0.04	0.13	0.18	0.12	0.21	0	0.12	0.16	0.13	1.36
TNFRSF11A	0.2	0	0.13	0.09	0	0.09	0.13	0	0.03	0.38	0.19	0.12	1.36
UOX	0.04	0.09	0	0	0.05	0.05	0.14	0.25	0.13	0.14	0.11	0.36	1.36
GCNT3	0.06	1	0.06	0	0.08	0.04	0	0.08	0	0	0	0.04	1.36
LRRN3	0.22	0.07	0.05	0.08	0.44	0.06	0.05	0.18	0.03	0.05	0.02	0.11	1.36
MYO7A	0.04	0.26	0.15	0	0.37	0.18	0.01	0.13	0.06	0.04	0.05	0.07	1.36
KPNA7	0.17	0.16	0.05	0.13	0.22	0.09	0.04	0.13	0.02	0.17	0.19	0	1.37
EPHA7	0.07	0.14	0.32	0.04	0	0.35	0.05	0.14	0.02	0.01	0.03	0.2	1.37
PTPRR	0.09	0.1	0.42	0.11	0.06	0.06	0.16	0.06	0.25	0	0	0.06	1.37
SEMA3G	0.21	0.04	0.29	0.08	0.02	0.02	0.2	0.04	0.06	0.17	0.06	0.18	1.37
USH1G	0	0.05	0	0.06	0.4	0.06	0.05	0.17	0.06	0.17	0.29	0.06	1.37
DRD1	0.18	0.17	0.17	0	0.05	0.32	0.04	0.34	0.04	0.04	0.02	0	1.37
TMEM86B	0.18	0.14	0.16	0.08	0.08	0.33	0.14	0	0	0	0.11	0.16	1.38
KCNS3	0.12	0.17	0	0.04	0.26	0.04	0.11	0.08	0.09	0.11	0.11	0.25	1.38
TTLL10	0.08	0.05	0.06	0.05	0.16	0.17	0.1	0.16	0.03	0.31	0.04	0.17	1.38
SCML2	0.18	0.12	0.26	0.06	0.14	0.18	0.1	0.14	0.06	0.01	0.05	0.08	1.38
CXCR5	0.02	0.05	0.06	0.13	0.06	0.12	0.18	0.08	0.13	0.31	0.19	0.06	1.39
HSPB3	0.12	0.21	0.08	0.19	0.27	0.04	0.07	0.04	0.19	0.15	0.03	0	1.39
MEOX2	0.13	0.08	0.12	0.29	0	0.16	0.11	0.06	0.11	0.03	0.15	0.15	1.39
AKR1D1	0.03	0.1	0.2	0.07	0.04	0.16	0.21	0.07	0.2	0.11	0.08	0.12	1.39
B3GALT2	0.13	0.44	0.09	0.03	0	0.06	0.05	0.03	0.17	0.22	0.08	0.09	1.39
ROBO3	0.01	0.23	0.04	0.11	0.24	0.27	0.02	0.2	0.02	0.05	0.11	0.09	1.39
KCNH3	0.07	0.06	0.07	0.02	0.26	0.13	0.07	0.02	0.06	0.42	0.17	0.05	1.4
SAPCD2	0	0.28	0.41	0.08	0	0.08	0	0.3	0.17	0	0	0.08	1.4
STK33	0	0.09	0.15	0.09	0.18	0.25	0.27	0.05	0.14	0.18	0	0	1.4
ADAM2	0.15	0.14	0.08	0.12	0.21	0.04	0.26	0	0.13	0.04	0.2	0.04	1.41
CDHR5	0.03	0.41	0.06	0.04	0	0.18	0.23	0.12	0.16	0	0.09	0.09	1.41
TRIML2	0.08	0.22	0.35	0.24	0.1	0.22	0	0.2	0	0	0	0	1.41
APBA1	0.08	0.1	0.07	0.14	0.21	0.18	0.07	0.17	0.05	0.07	0.18	0.09	1.41
BHLHA15	0.02	0.94	0.03	0.06	0	0.14	0	0.06	0.02	0	0.14	0	1.41
GRIN1	0.07	0.14	0.12	0.11	0.25	0.2	0.07	0.03	0.17	0.07	0.07	0.11	1.41
STRIP2	0.05	0.04	0.08	0.21	0.27	0.04	0.14	0.05	0.08	0.14	0.2	0.11	1.41
TSNAXIP1	0.09	0	0.2	0.13	0.22	0.25	0	0.11	0.09	0.21	0.03	0.08	1.41
BCAN	0.19	0.03	0.14	0.16	0.06	0.11	0.03	0.15	0.06	0.22	0.11	0.16	1.42
ZNF232	0.19	0	0.05	0.2	0.15	0	0.14	0.05	0.05	0.24	0.25	0.1	1.42
CHODL	0.05	0.13	0.11	0.04	0.16	0.22	0	0.34	0.09	0.07	0.1	0.11	1.42
NPBWR1	0	0.08	0	0.09	0.66	0	0	0.37	0.05	0	0.07	0.1	1.42
LRRC6	0.12	0.04	0.07	0.13	0.15	0.14	0.14	0.02	0.16	0.21	0.14	0.11	1.43
NACAD	0.22	0.07	0.15	0.14	0.08	0.02	0.1	0.04	0.08	0.27	0.06	0.21	1.44
RNF43	0.14	0.02	0.16	0.19	0.04	0	0.17	0.15	0.13	0.11	0.15	0.18	1.44
SP7	0.01	0.12	0.06	0.09	0.15	0	0.09	0.13	0.37	0.11	0.15	0.16	1.44
KIFC2	0.12	0.12	0.11	0.1	0.05	0.17	0.15	0.05	0.13	0.25	0.08	0.11	1.44
SLC17A7	0.21	0.08	0.03	0.03	0.13	0.17	0.06	0.03	0.24	0.3	0.09	0.07	1.44
DPEP2	0.04	0.09	0	0.05	0.54	0.1	0.09	0.1	0.05	0.14	0.14	0.1	1.44
TVP23A	0.18	0.1	0.09	0.08	0	0.08	0.18	0.12	0.13	0.04	0.2	0.25	1.45
ACTN2	0.31	0	0.43	0.17	0	0	0.18	0.01	0.07	0.06	0.08	0.14	1.45
HLF	0.03	0.08	0.07	0.09	0.28	0.14	0.07	0.2	0.11	0.18	0.09	0.12	1.46
KCNG3	0.26	0.09	0.41	0	0.05	0.15	0.04	0.19	0.03	0.14	0	0.1	1.46
DNHD1	0.08	0	0.11	0	0.72	0.11	0	0.1	0.17	0.1	0.07	0	1.46
GRID1	0	0.2	0.06	0.06	0.59	0.3	0.05	0.11	0.03	0.03	0	0.03	1.46
TMIGD1	0	0.34	0	0	0	0.51	0.27	0.19	0.05	0	0	0.1	1.46
NGB	0.11	0	0.14	0.07	0	0.19	0.04	0	0.07	0.4	0.29	0.16	1.47
FMO1	0	0	0	0	0.65	0.04	0.15	0.08	0.22	0.12	0.21	0	1.47
GRM2	0.17	0.05	0.12	0.22	0.14	0.03	0.05	0.03	0.08	0.11	0.12	0.35	1.47
HYAL4	0	0.73	0.07	0	0.27	0.22	0.05	0.1	0.03	0	0	0	1.47
WNT3	0.17	0.12	0.03	0.03	0.46	0.2	0.13	0.08	0.09	0.13	0	0.03	1.47
APC2	0.13	0.02	0.13	0.11	0.2	0.1	0.16	0.11	0.18	0.13	0.09	0.12	1.48
CRHBP	0.04	0.91	0	0.05	0.05	0.19	0	0.04	0.03	0.02	0.04	0.11	1.48
REPS2	0.14	0.16	0.12	0.12	0.04	0.13	0.1	0.1	0.04	0.25	0.14	0.14	1.48
ZNF215	0.23	0	0.14	0.2	0	0	0	0.18	0.14	0.06	0.22	0.32	1.49
FIGN	0.03	0.09	0.17	0	0.34	0.15	0.07	0.31	0.11	0.08	0.04	0.1	1.49
CADM2	0.11	0.13	0.11	0	0.36	0	0.2	0.19	0.21	0	0.12	0.07	1.5
DACH1	0.08	0.1	0.34	0.1	0.08	0.09	0.08	0.14	0.16	0.2	0.03	0.1	1.5
ADGRF2	0.23	0.37	0.18	0.04	0.13	0.18	0.01	0.18	0.02	0	0.04	0.12	1.5
MATN2	0.14	0.22	0.11	0.03	0.18	0.26	0.07	0.2	0.03	0.12	0.06	0.08	1.5
TSSK3	0.72	0	0.48	0	0	0	0.31	0	0	0	0	0	1.51
EPS8L3	0	1.06	0.08	0	0.08	0.2	0.04	0.04	0	0	0.01	0	1.51
GPR75	0.1	0.23	0.11	0.07	0.07	0.13	0.05	0.14	0.33	0.06	0.04	0.18	1.51
LYVE1	0.22	0.04	0.74	0.07	0	0	0	0	0.11	0.02	0.06	0.25	1.51
FBP1	0.07	0.19	0.07	0.26	0.07	0.05	0.23	0.1	0.08	0.19	0.13	0.07	1.51
ENTPD8	0.08	0.12	0.06	0.08	0.13	0.15	0.23	0.11	0.21	0.09	0.13	0.13	1.52
ITGB2	0.17	0.02	0.12	0.07	0.18	0.05	0.1	0.08	0.19	0.34	0.13	0.07	1.52
NAGS	0.04	0.05	0.04	0.03	0.55	0	0.16	0.24	0.17	0.07	0.09	0.08	1.52
NKPD1	0.33	0	0.11	0.21	0.05	0	0.3	0.05	0.09	0.21	0	0.17	1.52
RSPH6A	0.13	0.19	0.13	0.25	0.04	0.14	0.08	0.21	0.12	0	0.19	0.04	1.52
ZBED3	0	0.14	0.49	0	0	0.17	0.44	0	0.17	0	0.11	0	1.52
ZNF423	0.19	0.13	0.34	0.02	0.19	0.09	0.12	0.12	0.06	0.08	0.14	0.04	1.52
AQP5	0.03	0.34	0	0.03	0.41	0.25	0.03	0.2	0.04	0.13	0	0.07	1.53
CNGA1	0.19	0.2	0.1	0.15	0.06	0.17	0.09	0.28	0.03	0.06	0.07	0.13	1.53
KCNJ15	0	1.33	0	0	0.08	0	0	0.08	0.04	0	0	0	1.53
TMPRSS11A	0.13	0.44	0.12	0.16	0.17	0.08	0.07	0	0.06	0	0	0.3	1.53
SOX2	0.08	0.1	0.11	0.25	0.04	0.11	0.18	0.03	0.18	0.07	0.16	0.23	1.54
HEPHL1	0.18	0.17	0.59	0.16	0	0.03	0.02	0.05	0.07	0.03	0.08	0.17	1.55
CLEC4F	0.1	0	0.14	0.04	0.48	0.05	0	0.21	0.19	0.17	0.13	0.05	1.56
ARHGAP30	0.04	0.42	0.18	0.22	0.09	0.12	0.1	0.04	0.13	0.11	0.04	0.07	1.56
GPX3	0.19	0	0.13	0.2	0.12	0.06	0.42	0.06	0	0.07	0.18	0.13	1.56
TULP2	0	0.29	0	0.19	0.45	0.07	0.06	0.19	0	0.24	0	0.07	1.56
ACSM3	0.14	0.12	0.08	0.35	0.21	0.04	0.13	0.18	0.16	0.05	0.02	0.09	1.57
DNALI1	0.16	0.04	0.1	0.12	0.05	0.1	0.07	0.12	0.07	0.11	0.18	0.45	1.57
IGDCC4	0.1	0.16	0.05	0.1	0.15	0.11	0.17	0.15	0.06	0.12	0.22	0.18	1.57
KCNH7	0	0.58	0.01	0	0.59	0.27	0	0.12	0	0	0	0	1.57
NEFH	0.1	0.12	0.07	0.06	0.15	0.17	0.16	0.4	0.03	0.08	0.12	0.11	1.57
GEN1	0.03	0.47	0.06	0.07	0.13	0.12	0.19	0.06	0.06	0.06	0.13	0.19	1.57
NOVA2	0.14	0.16	0	0.06	0.48	0.25	0.22	0.06	0	0.11	0.09	0	1.57
CD101	0.19	0.22	0.19	0.03	0.03	0.26	0.06	0.18	0.16	0.03	0.13	0.1	1.58
IL29	0	0	0	0.48	0	0	0	0.32	0.26	0	0.35	0.17	1.58
MGAT4C	0	1.45	0.07	0	0	0	0	0.06	0	0	0	0	1.58
NRCAM	0.01	0.03	0.02	0.16	0.14	0.08	0.66	0.09	0.08	0.19	0.06	0.06	1.58
SCARA5	0	0.06	0.07	0	0.52	0.21	0.06	0.38	0.1	0	0.05	0.13	1.58
PPP1R16B	0.03	0.25	0.2	0.03	0.3	0.18	0.01	0.19	0.31	0.05	0.04	0	1.59
DNER	0.06	0.13	0.09	0.11	0.11	0.27	0.08	0.25	0.11	0.27	0.02	0.09	1.59
GNB3	0.13	0.15	0.12	0.11	0.17	0.12	0.05	0.16	0.09	0.21	0	0.29	1.6
LCAT	0.15	0.19	0.08	0.28	0.27	0.08	0	0	0	0.07	0.25	0.23	1.6
MAP3K15	0.05	0.11	0.13	0	0.53	0.1	0	0.38	0.09	0.02	0.17	0.02	1.6
IZUMO2	0	0.27	0	0.44	0.15	0.16	0.14	0.15	0.08	0	0.22	0	1.61
MPPED2	0.19	0.19	0.3	0.11	0.25	0.12	0	0.18	0.06	0.03	0.18	0	1.61
NELL2	0.13	0.09	0.15	0.27	0	0.11	0.26	0.1	0.13	0.17	0.17	0.04	1.62
NEK5	0.1	0.23	0.22	0.21	0	0.09	0.24	0.08	0.21	0.04	0.21	0	1.63
PSD2	0.19	0	0.11	0.19	0	0	0.3	0.02	0.08	0.36	0.19	0.19	1.63
TUBA8	0.15	0.13	0.09	0.14	0.08	0.11	0.13	0.09	0.24	0.11	0.18	0.18	1.63
VIL1	0.06	0.03	0.2	0	0.26	0	0.17	0.33	0.28	0.07	0.11	0.12	1.63
APOA5	0.15	0.04	0.41	0.1	0.07	0.1	0.09	0.07	0.18	0.14	0.14	0.15	1.64
BTBD11	0.14	0.02	0.13	0.05	0.45	0.05	0.15	0.3	0.07	0.09	0.03	0.16	1.64
GPR63	0.01	0.12	0.2	0.05	0.25	0.18	0.17	0.17	0.17	0.08	0.1	0.14	1.64
GPR85	0.14	0.07	0	0.07	0.28	0.33	0.1	0.27	0.13	0.13	0.08	0.04	1.64
RNF208	0.1	0.13	0	0	0.54	0.17	0	0.71	0	0	0	0	1.65
ELFN1	0.09	0.3	0.12	0.15	0.15	0.4	0.07	0.22	0.08	0.04	0.03	0	1.65
B3GAT2	0.13	0.23	0.24	0.15	0.09	0.09	0.07	0.07	0.21	0.12	0.11	0.15	1.66
PDLIM3	0.29	0	0.18	0.22	0	0.07	0.17	0	0.11	0.21	0.19	0.22	1.66
STK32C	0.08	0.13	0.21	0.25	0.18	0	0.05	0.15	0.05	0.14	0.17	0.25	1.66
RNF224	0.3	0	0	0	0	0.21	0	0.19	0.42	0	0.14	0.41	1.67
TMEM225B	0.04	0.14	0.05	0.18	0.25	0	0.18	0	0.09	0.47	0.22	0.05	1.67
ADGRF1	0	1.63	0.05	0	0	0	0	0	0	0	0	0	1.68
TENM4	0.3	0.01	0.3	0.22	0.06	0.05	0.23	0.01	0.01	0.14	0.13	0.22	1.68
NOS3	0.07	0.33	0.06	0.12	0.1	0.43	0.06	0.21	0.08	0.05	0.05	0.12	1.68
PEAK3	0.06	0.08	0.09	0.04	0.42	0.31	0	0.54	0.11	0	0.03	0	1.68
MYRF	0.14	0.17	0.28	0.03	0.25	0.07	0.02	0.08	0.11	0.13	0.12	0.28	1.68
ANKRD23	0	0.23	0	0.19	0	0.47	0	0.02	0.36	0	0.16	0.26	1.69
OTP	0.15	0	0.4	0.1	0	0	0	0	0.15	0.55	0.14	0.2	1.69
RCSD1	0.11	0.12	0.09	0.03	0.28	0	0.1	0.22	0.22	0.1	0.18	0.24	1.69
TM4SF5	0.19	0.12	0.09	0.14	0.18	0.11	0.14	0.04	0.19	0.22	0.16	0.12	1.7
CUBN	0.05	0.18	0.11	0.02	0.57	0.19	0.12	0.19	0.07	0.08	0.06	0.07	1.71
KIT	0.05	0.11	0.11	0.02	0.24	0.32	0.06	0.21	0.17	0.16	0.12	0.14	1.71
LSP1	0.13	0.64	0.4	0.16	0.28	0.06	0	0	0	0	0.04	0	1.71
SPDYA	0.13	0.05	0.03	0.22	0.05	0.03	0.18	0.08	0.33	0.16	0.16	0.29	1.71
TDRKH	0.18	0.22	0	0.1	0.2	0.16	0.08	0.23	0.23	0.1	0.07	0.14	1.71
TFEC	0	0.18	0.1	0.2	0.1	0	0.37	0	0.05	0.09	0.21	0.41	1.71
WNT10A	0.06	0	0.83	0.16	0.24	0	0.07	0	0.13	0	0.23	0	1.72
EFNB3	0.34	0.2	0.26	0.14	0.03	0.06	0.05	0.03	0.16	0.11	0.12	0.23	1.73
GLYATL2	0.16	0	0	0	0.88	0.17	0	0	0.3	0	0.06	0.16	1.73
PHACTR3	0.1	0	0.14	0.06	0.09	0	0.08	0.13	0.36	0.12	0.38	0.27	1.73
SRL	0.12	0.21	0.1	0.08	0.26	0.06	0.07	0.13	0.1	0.32	0.2	0.08	1.73
STOX1	0.27	0.05	0.04	0.16	0.17	0.3	0.23	0.07	0.08	0	0.1	0.26	1.73
PPP1R14C	0.13	0.19	0.14	0	0	0.05	0.36	0.04	0.21	0.16	0.19	0.27	1.74
CAMK2A	0.14	0.39	0.22	0.14	0.19	0.18	0.02	0.2	0.06	0.04	0.12	0.04	1.74
IL9R	0.23	0	0.1	0.44	0.15	0.26	0.14	0.05	0.11	0.14	0.07	0.05	1.74
ACBD7	0.08	0.33	0.06	0.16	0	0.11	0.39	0	0.43	0	0.19	0	1.75
SPRN	0	0.42	0.33	0	0	0	0.45	0.04	0.51	0	0	0	1.75
CRACR2A	0.08	0.57	0.12	0.05	0.24	0.15	0.14	0.04	0.1	0.11	0.06	0.09	1.75
CDO1	0.26	0.4	0.26	0.2	0.1	0.05	0.09	0	0.08	0.14	0.07	0.1	1.75
MAK	0	0.12	0.06	0.18	0.24	0.09	0.02	0.08	0.37	0.26	0.23	0.11	1.76
PITX2	0.15	0.33	0.19	0.05	0.14	0.13	0.05	0.12	0.2	0.07	0.12	0.21	1.76
SLC47A1	0.1	0.05	0.23	0.11	0.24	0.12	0.23	0.24	0.16	0.1	0.16	0.03	1.77
FGF19	0.17	0.25	1.07	0	0.22	0	0	0	0	0	0	0.06	1.77
SBK2	0.09	0.09	0.07	0.15	0.15	0.07	0.06	0.1	0.26	0.29	0.42	0.03	1.78
ANGPTL1	0.09	0.04	0.07	0.06	0.38	0.06	0.08	0.13	0.3	0.06	0.27	0.25	1.79
BPIFC	0.14	0.23	0.06	0.06	0.12	0.07	0.23	0.18	0.1	0.23	0.27	0.1	1.79
PDE9A	0.27	0	0.26	0.26	0.22	0.05	0.16	0.07	0.06	0.17	0.15	0.12	1.79
ACACB	0.11	0.06	0.15	0.09	0.46	0.05	0.04	0.16	0.21	0.24	0.15	0.08	1.8
BBOX1	0.27	0.05	0.38	0.06	0.24	0	0.16	0	0.25	0.39	0	0	1.8
EFCAB1	0.12	0.09	0.25	0.26	0.11	0	0.02	0.08	0.3	0.35	0.17	0.05	1.8
GAS2L2	0.14	0.17	0.12	0.07	0.18	0.24	0.13	0.17	0.11	0.1	0.33	0.04	1.8
PAX2	0.06	0.13	0.12	0.04	0.85	0.12	0	0.4	0	0.04	0	0.04	1.8
CHL1	0.23	0.1	0.39	0.11	0.16	0.04	0.17	0.13	0.12	0.14	0.13	0.08	1.8
NOTCH4	0.08	0.28	0.18	0.12	0.11	0.12	0.19	0.18	0.13	0.12	0.1	0.19	1.8
THEMIS2	0.09	0.18	0.07	0.17	0.08	0.45	0.12	0.1	0.08	0.11	0.12	0.23	1.8
NRL	0.16	0	0.87	0.1	0.1	0	0.1	0	0.28	0	0.08	0.11	1.8
TYRP1	0.08	0.25	0.21	0.05	0.15	0.27	0.02	0.52	0.05	0.05	0.05	0.1	1.8
LMNTD2	0.11	0.19	0.17	0.13	0.07	0.11	0.06	0.06	0.22	0.34	0.15	0.2	1.81
HIPK4	0.23	0.18	0.16	0.45	0.1	0.11	0.09	0	0.11	0.1	0.07	0.21	1.81
ZNF630	0.19	0.11	0.13	0.18	0.09	0.1	0.03	0.03	0.23	0.24	0.36	0.13	1.82
HOXB9	0.27	0.22	0.32	0.15	0.25	0.06	0.13	0.06	0.04	0.13	0.11	0.08	1.82
PTGS2	0.06	0.34	0.11	0.02	0.42	0.16	0.02	0.43	0.08	0.03	0.11	0.04	1.82
ADGRG7	0.25	0.34	0.18	0.1	0.19	0.29	0.12	0.07	0.07	0.1	0.11	0	1.82
SOSTDC1	0.18	0.39	0.58	0.04	0.08	0.08	0.07	0.23	0.04	0	0.09	0.04	1.82
GPR135	0.19	0.06	0	0.19	0.13	0.2	0.06	0.06	0.1	0.24	0.14	0.46	1.83
SERP2	0.15	0	0.2	0	0.29	0	0.36	0	0.16	0.46	0.21	0	1.83
GKN2	0.46	0.25	0.29	0.22	0.05	0.12	0.05	0.11	0.03	0	0.08	0.17	1.83
MTTP	0.09	0.44	0.14	0.09	0.16	0.46	0.1	0.07	0	0.02	0.05	0.21	1.83
ESPN	0.06	0.56	0.16	0.14	0.15	0.08	0.1	0.18	0.18	0.07	0.08	0.08	1.84
PDE1C	0.07	0.13	0.17	0.2	0.03	0.15	0.05	0.1	0.29	0.03	0.19	0.43	1.84
SULT4A1	0.11	0.2	0.33	0.11	0.26	0.12	0.03	0.17	0.15	0.14	0.14	0.09	1.85
FSD1	0.28	0.12	0.12	0.21	0.17	0	0.07	0.08	0.18	0.16	0.4	0.06	1.85
PIGZ	0.09	0.17	0.19	0.1	0.34	0.17	0.15	0.12	0.14	0.06	0.2	0.12	1.85
RASGRP2	0.14	0.04	0	0.13	0.58	0.1	0	0.22	0.12	0.26	0.12	0.14	1.85
TMEM176B	0.43	0	0.13	0.12	0.19	0	0.17	0.06	0.3	0	0.32	0.13	1.85
ACER1	0.06	0.01	0.05	0	0.33	0.03	0.4	0.12	0.12	0.09	0.08	0.56	1.85
PHF24	0.1	0.56	0.1	0	0.21	0.36	0.02	0.27	0.04	0.08	0.09	0.02	1.85
SYT7	0.02	0.28	0.04	0.02	0.71	0.33	0	0.23	0.08	0.08	0	0.06	1.85
ZNF366	0.08	0.16	0.02	0.06	0.43	0.23	0.2	0.37	0.08	0.13	0.03	0.07	1.86
ZDBF2	0.03	0.2	0.02	0.01	0.73	0.31	0.04	0.3	0.04	0.08	0.08	0.02	1.86
LMO1	0.23	0	0.32	0.15	0.08	0	0.21	0.45	0.12	0.07	0	0.24	1.87
OXTR	0.17	0.25	0.24	0.05	0.48	0.05	0.07	0.01	0.1	0.17	0.13	0.16	1.88
PAX3	0	0.63	0.13	0	0.19	0.34	0	0.5	0.03	0	0	0.07	1.89
DOC2B	0.06	0	0.32	0	0.3	0.4	0.07	0.22	0.37	0.07	0	0.08	1.89
FOXH1	0.08	0.09	0.11	0.2	0.35	0.11	0.19	0.05	0.14	0.19	0.29	0.1	1.9
SLC16A8	0.1	0	0.07	0.45	0.32	0	0.06	0.24	0.21	0.18	0.27	0	1.9
KIAA0319	0.23	0.06	0.36	0.1	0.27	0.07	0.03	0.13	0.11	0.2	0.27	0.07	1.9
PTCH2	0.09	0.18	0.07	0.07	0.51	0.12	0.09	0.09	0.11	0.33	0.1	0.14	1.9
BEST1	0.09	0.15	0.09	0.08	0.21	0.13	0.08	0.16	0.24	0.27	0.24	0.17	1.91
CDK5R1	0	0.21	0.16	0.15	0.31	0.17	0.29	0.15	0.13	0.07	0.11	0.16	1.91
IGSF9B	0.12	0.13	0.06	0.02	0.38	0.09	0.13	0.28	0.15	0.36	0.12	0.07	1.91
CALN1	0.05	0.38	0.19	0	0.18	0.32	0	0.18	0.1	0	0.13	0.38	1.91
FCRLB	0.06	0.33	0.23	0	0.07	0.08	0.27	0.14	0.24	0.21	0.05	0.23	1.91
INCA1	0.04	0.21	0.15	0.28	0.14	0.1	0.13	0.32	0.28	0.13	0.03	0.1	1.91
PMF1	0.21	0.16	0.32	0.21	0.1	0.04	0.19	0.03	0.22	0.19	0.07	0.18	1.92
SH2D3C	0.03	0.14	0.04	0.08	0.35	0.3	0.04	0.25	0.11	0.23	0.27	0.08	1.92
USH1C	0	0.52	0.18	0	0.29	0.15	0	0.58	0.09	0	0	0.12	1.93
ACSBG1	0.21	0.11	0.09	0.41	0.02	0.07	0.21	0.05	0.05	0.12	0.18	0.41	1.93
CYP24A1	0.07	0.55	0.2	0.04	0.45	0	0.07	0	0.09	0.29	0.09	0.08	1.93
ADH1C	0	0	0	0.03	0.95	0.13	0.02	0	0.06	0.41	0.34	0	1.94
CD96	0	0.18	0.06	0	0.4	0.16	0	1.08	0.03	0	0	0.03	1.94
ALKAL2	0.04	0.11	0	0.02	1.18	0.07	0	0.07	0.1	0.06	0.3	0	1.95
NR2E1	0.22	0.05	0.25	0.23	0.27	0.06	0.14	0.2	0.1	0.11	0.23	0.09	1.95
COX6B2	0	0.17	0	0	0.82	0.2	0	0.71	0	0	0.06	0	1.96
GAL3ST1	0.18	0.4	0.12	0.38	0.11	0	0.02	0.23	0.27	0.11	0.08	0.06	1.96
NLRP6	0.14	0.04	0.18	0.24	0.11	0.23	0.27	0.14	0.07	0.09	0.25	0.2	1.96
AGBL3	0.08	0.16	0.18	0.24	0	0.11	0.33	0.07	0.21	0.27	0.1	0.22	1.97
PPP1R1B	0	0.17	0	0.13	0.7	0	0	0.25	0.17	0.3	0.18	0.07	1.97
CRMP1	0.12	0.26	0.1	0.1	0.35	0.21	0.21	0.1	0.13	0.1	0.22	0.07	1.97
PAX9	0.21	0.06	0.3	0.25	0.14	0.07	0.07	0.04	0.19	0.11	0.22	0.31	1.97
CALCRL	0.15	0.16	0.2	0.04	0.3	0.3	0.12	0.22	0.3	0.03	0.07	0.09	1.98
RNF207	0.1	0.02	0.26	0.32	0.06	0.09	0.23	0.12	0.21	0.18	0.28	0.11	1.98
ST8SIA4	0	0.47	0	0	0.26	0.56	0	0.6	0.09	0	0	0	1.98
STPG1	0.35	0	0.1	0	0.19	0	0.17	0	0.45	0.35	0.27	0.1	1.98
POLQ	0.21	0.55	0.31	0.12	0.08	0.25	0.13	0.14	0.06	0.01	0.1	0.03	1.99
VAV1	0.32	0.14	0.38	0.14	0.17	0.36	0.1	0.05	0.11	0.02	0.06	0.14	1.99
ATP8A1	0.02	0.23	0.03	0.14	0.48	0.42	0	0.22	0.08	0.3	0.08	0	2
HES2	0.06	0.7	0.33	0.04	0.43	0.13	0	0.16	0.02	0.04	0.09	0	2
HIST1H2BN	0	0.23	0	0	0.26	0	0.73	0.26	0	0.25	0	0.27	2
RPS6KA6	0.35	0	0.04	0.33	0	0	0.19	0.04	0.34	0.36	0.18	0.17	2
SLC17A2	0.39	0	0.44	0.2	0.16	0.04	0.23	0.02	0.11	0.03	0.21	0.17	2
TRIM7	0.07	0.2	0.06	0.16	0.09	0.12	0.29	0.13	0.21	0.27	0.28	0.12	2
GJA8	0.16	0.13	0.15	0.07	0.28	0.3	0	0.14	0.26	0.27	0.1	0.15	2.01
NFE2	0.13	0.05	0	0	0.85	0.12	0.15	0.27	0.09	0.11	0.12	0.12	2.01
CD52	0.18	0.31	0.12	0.16	0.12	0.19	0.09	0.05	0.18	0.29	0.23	0.1	2.02
TMEM169	0.21	0.11	0.06	0.09	0.21	0.03	0.25	0.03	0.13	0.49	0.28	0.13	2.02
PTCHD1	0.1	0.3	0.28	0.12	0.5	0.11	0.08	0.19	0.09	0.08	0.11	0.06	2.02
C19orf38	0.11	0.07	0.16	0	0.6	0	0.07	0.66	0.36	0	0	0	2.03
HCN1	0.24	0.29	0.48	0.01	0.19	0.17	0.03	0.13	0.1	0.16	0.15	0.08	2.03
RSPO1	0.08	0.14	0	0.05	1.1	0.11	0.1	0.15	0.11	0.15	0.04	0	2.03
HTR3C	0.11	0.06	0.29	0.41	0.21	0.22	0.13	0.14	0.11	0.07	0.15	0.14	2.04
ZNF550	0.22	0.07	0.08	0.29	0.04	0.39	0.2	0.08	0.23	0.17	0.19	0.08	2.04
DIRAS1	0.04	0.13	0	0.09	0.46	0.06	0.11	0	0.25	0.58	0.27	0.06	2.05
MFAP2	0.11	0.37	0.22	0	0.42	0.3	0	0.14	0.15	0.13	0.15	0.07	2.06
ZNF790	0.57	0	0.26	0	0.13	0	0.06	0.12	0.14	0.42	0.23	0.13	2.06
CBLN3	0.23	0.1	0.16	0.22	0.15	0	0.17	0.04	0.44	0	0.21	0.35	2.07
TRIM15	0.13	0.3	0.17	0.32	0.35	0	0.07	0.44	0.03	0.09	0	0.17	2.07
CAMK1G	0.25	0.26	0.23	0.07	0.04	0.24	0.03	0.14	0.21	0.21	0.22	0.18	2.08
RNF152	0.08	0	0.1	0	0.1	0	0.55	0.1	0.16	0.19	0.29	0.51	2.08
FOXB1	0	0.63	0.11	0	0.11	0.6	0	0.52	0.04	0	0.08	0	2.09
GPR19	0	0.44	0.26	0.41	0.04	0.35	0.19	0	0.09	0	0.18	0.13	2.09
PLCXD2	0.08	0.31	0.26	0.02	0.32	0.19	0.09	0.22	0.19	0.12	0.04	0.25	2.09
NTN5	0.05	0.5	0.26	0.25	0.06	0.26	0	0.24	0.13	0.12	0.09	0.13	2.09
CATSPERE	0.29	0.04	0.13	0.38	0.17	0.14	0.08	0.13	0.25	0.28	0.12	0.09	2.1
IBSP	0.99	0	0.68	0.06	0.06	0.13	0	0	0.06	0	0	0.12	2.1
XK	0.28	0.13	0.13	0.06	0.1	0.04	0.23	0.06	0.21	0.35	0.29	0.22	2.1
LYZ	0.11	0.92	0.23	0	0	0.39	0	0.22	0	0	0.16	0.08	2.11
PHF7	0.21	0.14	0.04	0.2	0.36	0.21	0.19	0.12	0.13	0.11	0.32	0.08	2.11
RNF183	0.12	0.29	0.17	0.16	0.33	0	0	0.16	0.26	0.16	0.12	0.34	2.11
STKLD1	0.11	0	0.05	0.14	0.29	0.05	0.18	0.19	0.21	0.37	0.42	0.1	2.11
DISC1	0.13	0.26	0.09	0.17	0.13	0.22	0.14	0.32	0.02	0.16	0.21	0.26	2.11
EBF4	0.14	0.07	0.19	0.26	0.56	0.08	0.07	0.07	0.08	0.39	0.16	0.04	2.11
SH3TC2	0.31	0.18	0.24	0.1	0.15	0.2	0.12	0.2	0.11	0	0.15	0.36	2.12
CPED1	0.15	0.11	0.16	0.12	0.11	0	0.11	0.07	0.18	0.37	0.49	0.25	2.12
DLX6	0.23	0.29	0.03	0.3	0.25	0.23	0.15	0.13	0.15	0.1	0.12	0.14	2.12
SLC25A45	0.07	0.53	0.07	0	0.41	0.13	0.09	0.34	0.12	0.18	0.16	0.03	2.13
LCMT1	0	0.19	0	0.42	0.64	0.23	0	0	0.12	0	0.31	0.22	2.13
DNAJC22	0.08	0.38	0.06	0	0	0.8	0	0.68	0.06	0	0.08	0	2.14
TCTEX1D4	0	0.08	0	0	0.09	0.3	0.52	0	0.36	0.18	0.41	0.2	2.14
DGAT2	0	1.36	0.09	0.06	0.06	0.34	0	0.08	0.15	0	0	0	2.14
P2RY11	0.19	0.19	0.18	0.17	0.11	0.09	0.16	0.11	0.31	0.19	0.23	0.22	2.15
TMEM74B	0.42	0	0.44	0.28	0	0	0.13	0.14	0.37	0.13	0.1	0.14	2.15
B3GALT5	0.16	0.27	0.13	0.02	0.67	0.12	0.13	0.22	0.1	0.14	0.04	0.16	2.16
CNTLN	0.15	0.14	0.36	0.11	0.18	0.07	0.19	0.13	0.21	0.18	0.16	0.28	2.16
SLC16A9	0.08	0.08	0.16	0.14	0.29	0.24	0.14	0.22	0.11	0.25	0.22	0.23	2.16
XRRA1	0.1	0.16	0.03	0.18	0.27	0.07	0.12	0.16	0.3	0.39	0.23	0.15	2.16
CCDC114	0.07	0.05	0	0.2	0.23	0.16	0.35	0.17	0.29	0.36	0.23	0.06	2.17
FFAR4	0.09	1.86	0	0	0	0	0	0.11	0	0.11	0	0	2.17
ITGAX	0.1	0.1	0.05	0.07	0.91	0.11	0.06	0.12	0.1	0.27	0.25	0.03	2.17
PLA2G10	0.17	0.15	0.06	0.28	0.09	0.09	0.15	0.16	0.25	0.32	0.22	0.23	2.17
SLC1A3	0.04	0.47	0.24	0.07	0.15	0.15	0.09	0.05	0.17	0.42	0.17	0.15	2.17
ZNF397	0.19	0.1	0.21	0.27	0.29	0.13	0.17	0.12	0.15	0.13	0.11	0.3	2.17
OLR1	0.09	0.21	0.13	0	0.12	0.13	0	0.24	0.97	0	0.04	0.25	2.18
TRIM46	0.15	0.11	0.07	0.23	0.31	0.02	0.19	0.07	0.26	0.29	0.23	0.25	2.18
SPOCK2	0.17	0.31	0.19	0.05	0.35	0.15	0.27	0.17	0.14	0.08	0.13	0.18	2.19
RUNX1T1	0.12	0.15	0.29	0.1	0.21	0.09	0.24	0.08	0.26	0.18	0.16	0.32	2.2
ASPA	0	0.47	0	0.14	0.49	0.25	0	0.64	0.04	0	0.1	0.07	2.2
CES3	0.17	0.19	0.23	0.32	0.16	0.12	0.1	0.21	0	0.36	0.24	0.11	2.21
COLEC11	0.05	0.34	0.13	0.13	0.26	0.14	0.24	0.19	0.17	0.24	0.19	0.13	2.21
LSMEM1	0.45	0.07	0.4	0.13	0.14	0.03	0.15	0	0.19	0.34	0.23	0.08	2.21
RGS10	0.08	0.3	0.2	0.17	0.23	0.14	0.21	0.14	0.12	0.18	0.2	0.24	2.21
ZFP92	0.25	0.06	0.07	0.21	0.34	0.08	0	0.26	0.39	0.19	0	0.36	2.21
ANKRD53	0.2	0.14	0.17	0.17	0.26	0.18	0.05	0.38	0.24	0.21	0.19	0.02	2.21
GFAP	0.2	0.12	0.03	0.2	0.12	0.07	0.24	0.26	0.2	0.25	0.32	0.21	2.22
RIMS4	0.08	0	0.45	0.21	0	0.11	0.39	0.31	0	0.41	0.15	0.11	2.22
DMP1	0.19	0.09	0.15	0.17	0.21	0.11	0.16	0.14	0.09	0.27	0.28	0.36	2.22
FCGR1A	0.07	0.06	0.15	0.26	0.1	0.26	0.14	0.19	0.44	0.21	0.14	0.2	2.22
HPCAL4	0.08	0.02	0.13	0.18	0.18	0.06	0.09	0.08	0.2	0.39	0.39	0.42	2.22
USP49	0.21	0.24	0.14	0	0.05	0.05	0.34	0.04	0.25	0.26	0.26	0.38	2.22
PLBD1	0.04	0.3	0.11	0.04	0.5	0.46	0.13	0.4	0.09	0.09	0.07	0	2.23
SLC24A1	0.06	0.04	0.19	0.2	0.22	0.07	0.35	0.05	0.16	0.26	0.28	0.35	2.23
ZNF641	0.08	0.12	0.34	0.15	0.26	0.18	0.1	0.19	0.12	0.35	0.14	0.2	2.23
DNAH8	0.09	0.85	0.12	0.03	0.17	0.47	0.05	0.26	0.06	0.03	0.07	0.04	2.24
SNED1	0.02	0	0	0	0.25	0.07	0.17	0.24	0.22	0.58	0.46	0.23	2.24
KCNE4	0.17	0.01	0.31	0.2	0.57	0.1	0	0.05	0.19	0.28	0.28	0.08	2.24
KCNIP2	0.12	0.16	0.15	0.17	0.17	0.2	0.11	0.42	0.27	0.17	0.25	0.05	2.24
MANSC4	0.12	0.2	0.12	0.26	0.27	0.18	0.12	0.36	0.14	0.11	0.15	0.21	2.24
FUT9	0	0.5	0	0.16	0.4	0.68	0	0.23	0.09	0	0.11	0.08	2.25
MYOZ2	0.08	0.64	0.04	0.03	0.65	0.15	0.06	0.24	0.13	0.16	0.07	0	2.25
SLC16A6	0.05	0	0.13	0.13	0.24	0.21	0.16	0.5	0.24	0.07	0.14	0.38	2.25
HOXD10	0.29	0.07	0.24	0.15	0.08	0.16	0.07	0.22	0.08	0.29	0.44	0.16	2.25
ANXA13	0.07	0.14	0.42	0.12	0.43	0.16	0.09	0.33	0.15	0.15	0.07	0.13	2.26
NR1H4	0.28	0.04	0.15	0.33	0	0.04	0.47	0	0.16	0.24	0.32	0.23	2.26
ITGA9	0.24	0.2	0.12	0.13	0.24	0.21	0.14	0.2	0.05	0.32	0.35	0.07	2.27
ZMYND15	0.15	0.04	0.04	0.38	0.39	0.14	0	0.13	0.32	0.45	0.19	0.04	2.27
AKAP5	0.19	0.08	0.49	0.15	0.06	0.07	0.1	0.25	0.22	0.16	0.18	0.33	2.28
FGFR4	0.24	0.13	0.28	0.18	0.08	0.14	0.19	0	0.15	0.41	0.37	0.11	2.28
MFSD4A	0.06	0.2	0.13	0.1	0.32	0.42	0.09	0.27	0.19	0.17	0.2	0.13	2.28
RAD9B	0.12	0.21	0.16	0.15	0.39	0.41	0.14	0	0.08	0	0.39	0.24	2.29
GPER1	0.07	0.51	0.15	0	0.53	0.1	0	0.42	0.16	0.05	0.1	0.2	2.29
C1QTNF4	0.12	0.41	0.08	0.23	0.24	0.41	0.14	0.23	0.04	0.15	0.17	0.08	2.3
KIF9	0.06	0.25	0.16	0.08	0.43	0.21	0.25	0.12	0.17	0.34	0.11	0.12	2.3
ARMC4	0.18	0.09	0.11	0.44	0.1	0.04	0.24	0	0.06	0.57	0.33	0.14	2.3
TFR2	0.25	0	0.11	0.26	0.12	0.06	0.31	0.03	0.29	0.35	0.28	0.24	2.3
GRIA3	0	0	0.29	0	0.86	0.29	0	0.84	0.03	0	0	0	2.31
FRMD7	0.13	0.16	0.19	0.35	0.27	0.09	0.25	0.23	0.36	0.17	0.06	0.05	2.31
SHC2	0.04	0.14	0.16	0.05	0.83	0	0.05	0.41	0.2	0.1	0.11	0.22	2.31
ZNF555	0.15	0.19	0.1	0.2	0.1	0.1	0.23	0.1	0.2	0.38	0.46	0.1	2.31
RFLNA	0	0.28	0	0	0	0.66	0	0.77	0.08	0.3	0.23	0	2.32
WAS	0.04	0.08	0.1	0.33	0.09	0.15	0.26	0.18	0.12	0.49	0.14	0.34	2.32
ZNF404	0.18	0.11	0.29	0.12	0.36	0.17	0.07	0.19	0.19	0.19	0.2	0.25	2.32
NMNAT3	0.15	0	0.2	0.19	0.18	0	0.21	0.25	0.25	0.41	0.49	0	2.33
TRPM2	0.03	0.28	0.08	0.18	0.4	0.45	0.07	0.36	0.09	0.18	0.12	0.09	2.33
STX1B	0.24	0.18	0.24	0.22	0.4	0	0.17	0.13	0.19	0.24	0.26	0.07	2.34
ANKRD2	0.41	0.17	0.69	0.08	0.14	0.17	0.16	0.06	0.12	0.07	0.23	0.05	2.35
ABCC9	0.17	0.15	0.41	0.22	0.21	0.05	0.12	0.08	0.13	0.34	0.25	0.23	2.36
TBX18	0.12	0.13	0.38	0.14	0.09	0.12	0.15	0.11	0.22	0.37	0.22	0.32	2.37
FOXQ1	0.36	0.56	0.33	0.15	0	0	0	0.15	0	0	0.34	0.49	2.38
IZUMO1	0.57	0	0.1	0.19	0	0.1	0	0.28	0.3	0.54	0.2	0.1	2.38
SCN5A	0.04	0.11	0.25	0.15	0.32	0.22	0.13	0.28	0.27	0.36	0.18	0.07	2.38
CABYR	0.23	0.27	0.18	0.3	0.09	0.18	0.2	0.13	0.28	0.29	0.15	0.09	2.39
ALK	0.09	0.17	0.12	0.28	0.25	0.25	0.24	0.2	0.25	0.24	0.18	0.12	2.39
IFN-OMEGA-7	0.25	0	0.34	0.65	0	0	0.15	0.32	0.26	0.31	0.12	0	2.4
SYPL2	0.19	0.07	0.03	0.24	0.65	0.18	0.05	0.34	0.16	0.22	0.21	0.06	2.4
ZGRF1	0.13	0.52	0.1	0.19	0.05	0.16	0.14	0.3	0.36	0.06	0.17	0.22	2.4
CYP11A1	0.14	0.12	0.1	0.09	0.68	0.34	0	0.62	0.05	0.09	0.13	0.05	2.41
GCKR	0.19	0.05	0.02	0.18	0.39	0.23	0.12	0.24	0.15	0.44	0.28	0.12	2.41
GAS2	0.13	0.51	0.19	0	0.31	0.22	0.19	0.21	0.16	0	0.2	0.3	2.42
SLITRK2	0.14	0.53	0.61	0.04	0.42	0.25	0.04	0.14	0.11	0.04	0.08	0.02	2.42
SHISA8	0.13	0.37	0.09	0.08	0.25	0.45	0.31	0.16	0.18	0	0.24	0.17	2.43
HCRTR1	0.24	0.19	0.06	0	0.42	0.11	0.34	0.46	0.03	0	0.15	0.44	2.44
RGS8	0.33	0.56	0.22	0.03	0.23	0.44	0.04	0.47	0.02	0.03	0.02	0.05	2.44
DMBT1	0.36	1.3	0.31	0.26	0	0.12	0	0	0.07	0	0.02	0	2.44
ENO4	0.34	0.31	0.15	0.22	0.11	0.19	0.15	0.18	0.3	0.16	0.11	0.23	2.45
FOXD3	0	0.86	0.07	0	0.52	0.41	0	0.44	0.1	0	0.05	0	2.45
DNAJC12	0.18	0.16	0.1	0.23	0.24	0.27	0.1	0.13	0.29	0.26	0.38	0.11	2.45
HCN3	0.17	0.09	0.19	0.11	0.26	0.1	0.12	0.3	0.22	0.27	0.28	0.34	2.45
RSPH9	0.12	0.05	0.17	0.38	0.26	0.22	0.38	0.32	0.11	0.1	0.07	0.27	2.45
GHR	0.19	0.09	0.29	0.15	0.33	0.15	0.18	0.1	0.09	0.46	0.31	0.12	2.46
ADCY4	0.18	0.07	0.33	0.13	0.08	0.06	0.42	0.06	0.21	0.18	0.25	0.5	2.47
CMTM2	0.05	0.09	0	0.16	0.46	0.25	0.26	0.22	0.4	0.1	0.36	0.12	2.47
SFMBT2	0.06	0.17	0.06	0.11	0.42	0.14	0.12	0.37	0.39	0.28	0.19	0.17	2.48
ZFP37	0.17	0.17	0.29	0.09	0.28	0.05	0.16	0.12	0.39	0.3	0.38	0.08	2.48
HOXD4	0.35	0	0.25	0.21	0.37	0.13	0.11	0	0.3	0.41	0.35	0	2.48
PTN	0.09	0.06	0.78	0.18	0.25	0.07	0	0	0.44	0	0.36	0.26	2.49
SERPINB11	0.13	1.71	0.05	0.19	0	0.13	0.07	0.02	0.08	0.02	0.05	0.05	2.5
ANO5	0	0.26	0.06	0.06	0.41	1.03	0	0.5	0.11	0	0.07	0	2.5
CARMIL2	0.12	0.32	0.27	0.15	0.15	0.21	0.1	0.16	0.19	0.31	0.22	0.3	2.5
COMMD9	0	0.32	0.57	0.18	0	0.39	0.34	0.18	0.2	0	0.13	0.19	2.5
SHAS2	0.08	0.81	0.42	0.07	0.17	0.14	0.08	0.32	0.2	0.02	0.1	0.09	2.5
HOXB13	0	1.51	0.05	0	0.4	0.14	0	0.31	0.05	0	0	0.05	2.51
GDAP1L1	0.27	0.12	0.37	0.13	0.13	0.09	0.13	0.31	0.22	0.34	0.26	0.14	2.51
AGAP2	0.16	0.02	0.16	0.26	0.29	0.21	0.12	0.19	0.21	0.57	0.23	0.1	2.52
ATP8B4	0.24	0	0.08	0.1	0.96	0.03	0.1	0	0.39	0.37	0.22	0.03	2.52
DCX	0.16	0.14	0.11	0	0.39	0.19	0.38	0.2	0.28	0.15	0.17	0.35	2.52
DPF3	0.13	0.08	0.09	0.26	0.19	0.18	0.18	0.26	0.53	0.08	0.25	0.29	2.52
RELN	0.58	0.64	0.68	0.02	0.02	0.34	0.06	0.12	0.01	0.02	0.01	0.03	2.53
CFAP54	0.47	0.1	0.06	0.22	0.26	0.12	0.49	0.14	0.15	0.26	0.16	0.1	2.53
EFR3B	0.15	0.2	0.16	0.05	0.42	0.19	0.15	0.39	0.2	0.32	0.17	0.13	2.53
GPR27	0.13	0.29	0.69	0	0.08	0.35	0.08	0	0.44	0.24	0.06	0.17	2.53
GLDC	0.13	0.2	0.1	0.16	0.85	0.25	0.13	0.26	0.19	0.07	0.09	0.11	2.54
WDR17	0.18	0.04	0.97	0.24	0.27	0.02	0.15	0.08	0.12	0.21	0.21	0.05	2.54
BARD1	0.19	0.65	0.2	0.08	0.1	0.32	0.16	0.17	0.27	0	0.08	0.32	2.54
BMP6	0.08	0.24	0.29	0.16	0.47	0.18	0.09	0.29	0.15	0.21	0.2	0.18	2.54
SLC29A4	0.11	0.09	0.21	0.1	0.6	0.05	0.09	0.34	0.16	0.33	0.47	0	2.55
ITGA7	0.2	0.05	0.56	0.17	0	0.03	0.03	0	0.33	0.15	0.39	0.64	2.55
RNF32	0.09	0.07	0.1	0.17	0.3	0.21	0.37	0.27	0.23	0.4	0.16	0.18	2.55
F12	0.18	0.32	0.05	0.39	0.18	0.14	0.29	0.03	0.15	0.32	0.24	0.27	2.56
TERB1	0.2	0.15	0	0.26	0.39	0.41	0.16	0.04	0.14	0.33	0.25	0.23	2.56
TMOD4	0.14	0.26	0.09	0.17	0.21	0.27	0.23	0.1	0.28	0.25	0.19	0.38	2.57
PPAT	0.09	0.32	0.13	0.12	0.45	0.2	0.14	0.22	0.16	0.33	0.21	0.2	2.57
KLHL41	0.15	0.44	0.07	0.22	0.36	0.18	0.19	0.13	0.12	0.22	0.13	0.37	2.58
TMEM145	0.03	0.13	0.04	0.37	0.41	0.28	0.11	0.07	0.2	0.36	0.39	0.19	2.58
SEMA6D	0.14	0.15	0.25	0.13	0.31	0.25	0.23	0.35	0.18	0.18	0.27	0.15	2.59
SNCG	0.25	0.3	0.18	0.12	0.28	0.15	0.16	0.17	0.28	0.23	0.25	0.22	2.59
NR4A3	0.24	0.19	0.52	0.25	0.24	0.12	0.2	0.1	0.11	0.22	0.24	0.16	2.59
CCL1	0.49	0.46	0.13	0.13	0	0	0.36	0.25	0.21	0.12	0.18	0.27	2.6
COMP	0	0.55	0.04	0.08	0.9	0.26	0	0.48	0.04	0	0.12	0.13	2.6
EFCAB5	0.18	0.33	0.21	0	0.34	0.22	0.21	0.31	0.28	0.19	0.19	0.14	2.6
PCLO	0.08	0.29	0.22	0	0.53	0.45	0	0.42	0	0.61	0	0	2.6
SLC7A9	0.16	0.02	0.27	0.36	0.26	0.09	0.07	0.1	0.14	0.48	0.26	0.39	2.6
MNS1	0.12	0.34	0.15	0.11	0.45	0.27	0.33	0.12	0.18	0.24	0.14	0.15	2.6
CPA5	0	1.71	0.15	0	0.07	0.1	0.27	0.14	0.12	0	0.05	0	2.61
CHST4	0.04	1.19	0.12	0	0.23	0.67	0.05	0.11	0.01	0.11	0.07	0.02	2.62
DUX4L9	0	0.35	0.25	0	0	0.95	0.11	0.12	0.26	0	0.2	0.38	2.62
TMEM229B	0.31	0	0.63	0.4	0	0	0.56	0	0.33	0.39	0	0	2.62
CCDC151	0.13	0.16	0.02	0.26	0.37	0.17	0.26	0.29	0.17	0.32	0.31	0.17	2.63
POU4F1	0	0.13	0.23	0	0.37	0.42	0.2	0.22	0.4	0.41	0.16	0.1	2.64
FANCC	0.38	0.25	0.29	0.14	0.14	0.21	0.27	0.34	0.32	0.09	0.21	0.01	2.65
TCEAL9	0	0	0.1	0	1.5	0.4	0	0.46	0	0	0	0.2	2.66
HOXD3	0.12	0	0.29	0.11	0.39	0.1	0.14	0.38	0.17	0.49	0.28	0.2	2.67
IL28B	0	0	0.25	0	0	0	0.15	0	1.11	0	0.17	0.99	2.67
JAKMIP3	0.22	0.29	0	0.07	0.39	0.12	0.27	0.5	0.12	0.24	0.37	0.08	2.67
ARHGEF33	0.03	0.1	0.2	0.3	0.45	0.2	0.17	0.22	0.2	0.5	0.14	0.16	2.67
SH2D2A	0.32	0.34	0.29	0.43	0.1	0.15	0.13	0.14	0.08	0.27	0.25	0.19	2.69
ADAMTS13	0.11	0.51	0.08	0.07	0.3	0.57	0.03	0.66	0.13	0.04	0.07	0.13	2.7
HAO2	0.15	0.26	0.26	0.26	0.09	0.2	0.15	0.2	0.36	0.18	0.3	0.3	2.71
HFM1	0.33	0.07	0.28	0.08	0.19	0.2	0.18	0.15	0.32	0.38	0.27	0.27	2.72
AK7	0.15	0.2	0.07	0.29	0.23	0.07	0.24	0.16	0.19	0.44	0.31	0.37	2.72
LRRC66	0.18	0.28	0.07	0.04	0.14	0.95	0.16	0.2	0.09	0.19	0.05	0.38	2.73
CTHRC1	0.23	1.21	0.16	0	0.6	0.08	0	0.37	0.04	0	0.05	0	2.74
CDH8	0.11	0.4	0.31	0	0.47	0.12	0.03	0.49	0.13	0.51	0.07	0.1	2.74
PI15	0.14	0.01	0.41	0.24	0.12	0.18	0.25	0.3	0.44	0.07	0.16	0.42	2.74
CYP7B1	0.19	0.55	0.49	0.25	0.2	0.17	0.12	0.32	0.14	0.08	0.16	0.08	2.75
YPEL4	0.19	0.15	0.21	0.36	0.11	0.12	0.33	0.16	0.17	0.45	0.31	0.19	2.75
ZNF835	0.17	0.05	0.17	0.3	0.1	0.06	0.19	0.27	0.43	0.54	0.41	0.06	2.75
MUC13	0.09	0.32	0.13	0.24	0.06	0.9	0.17	0.24	0.2	0.23	0.17	0	2.75
DAW1	0.44	0.12	0.34	0.13	0.13	0.07	0.12	0	0.59	0.25	0.23	0.34	2.76
TAL1	0.25	0.22	0.34	0.08	0.4	0.26	0.07	0.08	0.43	0.38	0	0.25	2.76
DOCK11	0.15	0.35	0.24	0.13	0.56	0.27	0.09	0.26	0.11	0.21	0.25	0.15	2.77
REEP1	0.1	0.26	0.15	0.1	0.39	0.2	0.1	0.55	0.26	0.31	0.21	0.14	2.77
MEDAG	0.07	0.51	0.05	0.04	1.01	0.05	0.2	0.39	0.12	0.21	0.13	0	2.78
ELF5	0.12	1.06	0.06	0.34	0.15	0.06	0.26	0	0.21	0.16	0.14	0.22	2.78
MCTP1	0.07	0.18	0.05	0.07	0.93	0.39	0.02	0.58	0.09	0.09	0.1	0.23	2.8
SGK2	0.04	0.43	0.35	0.12	0.12	0.61	0.27	0.11	0.05	0.27	0.31	0.12	2.8
NGEF	0.21	0.71	0.56	0.18	0.2	0.12	0.15	0.24	0.08	0.21	0.03	0.12	2.81
NXPH3	0.31	0.1	0.19	0.33	0.37	0.08	0.17	0.18	0.24	0.32	0.21	0.31	2.81
SAL1	0.6	0.09	0	0.2	0.3	0.11	0	0	0.32	0.38	0.29	0.52	2.81
VIPR1	0.17	0.23	0.2	0	0.5	0.22	0.1	0.44	0.34	0.17	0.15	0.3	2.82
POLN	0.23	0.07	0.04	0.23	0.38	0.37	0.28	0.08	0.21	0.37	0.44	0.12	2.82
SCG2	0.02	0.11	0.16	0	1.78	0.04	0.04	0.38	0.1	0	0.11	0.08	2.82
PCSK9	0.24	0.08	0.05	0.14	1.51	0.05	0.13	0.18	0.12	0.13	0.2	0	2.83
CIDEB	0.12	0.14	0.25	0.39	0.31	0	0.29	0.38	0.25	0.3	0	0.41	2.84
KCND1	0.22	0.22	0.23	0.1	0.73	0.09	0.09	0.34	0.12	0.23	0.22	0.25	2.84
IFN-OMEGA-6	0.33	0.11	0.38	0.12	0.24	0.28	0.41	0.3	0.19	0.11	0.14	0.24	2.85
NKAIN1	0.32	0	0.31	0.44	0	0.46	0.27	0.14	0.16	0.28	0.32	0.15	2.85
ACVRL1	0.07	0.18	0.27	0.28	0.45	0.09	0.22	0.35	0.23	0.25	0.39	0.07	2.85
FBXO15	0.16	0.09	0.25	0.53	0	0.15	0.17	0.38	0.29	0.18	0.11	0.54	2.85
NAP1L2	0.05	0.06	0.21	0.33	0.13	0.42	0.18	0	0.53	0.31	0.43	0.2	2.85
WNT11	0.06	0.68	0.07	0.05	0.91	0.39	0	0.36	0.08	0.17	0.08	0	2.85
DLK2	0.24	0.81	0.24	0.27	0.14	0.58	0.04	0.36	0.05	0.13	0	0	2.86
DLG2	0.33	0.24	0.34	0.4	0.28	0.03	0.33	0.08	0.24	0.15	0.19	0.25	2.86
FAM49A	0.3	0.06	0.2	0.09	0.08	0.1	0.18	0.12	0.37	0.91	0.31	0.14	2.86
PRAM1	0.31	0.15	0.43	0.33	0.12	0.26	0.1	0.16	0.2	0.28	0.27	0.26	2.87
TNNC2	0.28	0	0.13	0.44	0.14	0.2	0.34	0	0.2	0.23	0.53	0.38	2.87
PADI2	0.09	0.2	0.17	0.16	0.5	0.21	0.15	0.13	0.26	0.58	0.31	0.12	2.88
TNFRSF17	0.07	0.17	0.19	0.18	0.34	0.15	0.28	0.21	0.3	0.34	0.41	0.24	2.88
WDPCP	0.32	0.19	0.35	0.1	0.39	0.16	0.1	0.1	0.18	0.43	0.23	0.33	2.88
FOXO6	0.31	0	0.23	0.4	0.18	0.14	0.17	0.09	0.14	0.51	0.39	0.33	2.89
EBF2	0.62	0.08	0.45	0.26	0.24	0.1	0.19	0.05	0.2	0.3	0.27	0.14	2.9
CPEB1	0.1	0.24	0.03	0.24	0.63	0.22	0.28	0.21	0.11	0.42	0.39	0.04	2.91
ADGRD1	0.55	0.19	0.31	0.19	0.21	0.17	0.39	0.21	0.21	0.15	0.21	0.13	2.92
DOK7	0.05	0.75	0	0	0.84	0.48	0	0.44	0.12	0.06	0	0.18	2.92
MBNL3	0.23	0.33	0.2	0.1	0.38	0.32	0.38	0.55	0.04	0.16	0.13	0.1	2.92
ADAM23	0.02	0.24	0.11	0.04	1.26	0.27	0	0.97	0.02	0	0	0	2.93
PLEKHH1	0.11	0.12	0.12	0.14	0.16	0.2	0.38	0.29	0.14	0.75	0.18	0.34	2.93
F7	0.18	0.21	0.2	0.05	0.33	0.1	0.17	0.09	0.23	0.36	0.37	0.64	2.93
FGL2	0.12	0.12	0.14	0.23	0.06	0.1	0.35	0.04	0.3	0.26	0.58	0.64	2.94
FOXJ1	0.19	0.34	0.2	0.34	0.13	0.17	0.17	0.12	0.17	0.42	0.23	0.46	2.94
SP140L	0	0	0	0	0.19	0	0.17	0.18	0.1	0.54	0	1.76	2.94
IL16	0.12	0.32	0.14	0.04	1.29	0.26	0.02	0.34	0.09	0.12	0.21	0	2.95
RNF182	1.24	0.23	0.33	0.28	0.22	0.1	0	0.03	0.15	0.03	0.14	0.2	2.95
VNN1	0.6	0.56	0.24	0.06	0.06	0.06	0.42	0.39	0.31	0.05	0.08	0.12	2.95
ACSS3	0.02	0.08	0.02	0.04	0.24	0.05	0.12	0.27	0.05	1.05	0.97	0.05	2.96
IL13RA2	0.77	0.23	0.86	0.26	0	0.44	0	0.11	0.08	0.04	0.05	0.12	2.96
HOXB8	0.28	0.34	0.29	0.28	0.6	0.05	0.13	0.41	0.08	0.31	0.2	0	2.97
SMOC2	0.1	0.27	0.24	0.17	0.38	0.46	0.14	0.47	0.22	0.1	0.18	0.24	2.97
ACTA1	0.2	0.52	0.71	0.13	0.13	0.14	0.06	0	0.22	0.12	0.24	0.51	2.98
HPCA	0.25	0.5	0.1	0.29	0.27	0.27	0.18	0.15	0.28	0.43	0.14	0.12	2.98
BBOF1	0.45	0.21	0.12	0.41	0.23	0.06	0.16	0	0.51	0.17	0.3	0.37	2.99
LTB	0.36	0.26	0.1	0.33	0.05	0.05	0.23	0.09	0.39	0.18	0.45	0.5	2.99
CACNG6	0.29	0.23	0	0.16	0.8	0.07	0	0.06	0.35	0.57	0.34	0.13	3
NOSTRIN	0	0.82	0	0	0.92	0.56	0	0.65	0	0	0.05	0	3
TMEM136	0.16	0.19	0.29	0.24	0.3	0.23	0.37	0.21	0.2	0.15	0.2	0.47	3.01
REM2	0.13	0.2	0.26	0.3	0.4	0.03	0.3	0.12	0.36	0.45	0.25	0.21	3.01
EPB42	0.31	0.16	0.09	0.47	0.25	0.42	0.15	0.24	0.2	0.22	0.26	0.24	3.01
GRB14	0.04	0.55	0.12	0.11	0.39	0.85	0.05	0.5	0.11	0.1	0.04	0.17	3.03
NEFM	0.16	0.2	0.14	0.45	0.18	0.24	0.5	0.11	0.1	0.5	0.3	0.17	3.05
PRSS56	0.2	0.38	0.44	0.1	0.69	0.39	0.05	0.42	0.14	0.1	0.15	0	3.06
CACNG8	0.13	0.62	0.24	0.06	0.47	0.19	0.22	0.29	0.16	0.17	0.46	0.06	3.07
RGS20	0.19	0.72	0.33	0.17	0.3	0.24	0.14	0.28	0.12	0.28	0.24	0.06	3.07
TUBB1	0.38	0.28	0.41	0.15	0.05	0.36	0.19	0.36	0.28	0.15	0.17	0.3	3.08
ATP1A2	0.23	0.04	0.18	0.21	0.02	0.02	0.33	0.02	0.69	0.57	0.54	0.24	3.09
LRG1	0.17	0.2	0.07	0.19	0.13	0.14	0.24	0.09	0.5	0.86	0.37	0.13	3.09
RGS9BP	0	0.7	0.27	0.39	0.13	0.14	0.24	0.13	0.63	0.37	0.09	0	3.09
SPON1	0.05	0.32	0.3	0.07	0.47	0.48	0.2	0.61	0.33	0.11	0.12	0.04	3.1
NAIF1	0.24	0.37	0.45	0.21	0.21	0.23	0.3	0.21	0.17	0.3	0.31	0.11	3.11
SLC44A5	0.36	0.2	0.36	0.04	0.43	0.6	0.04	0.07	0.35	0.25	0.32	0.09	3.11
CRB3	0.19	0.46	0.53	0	0.25	0	0.47	0	0	0.24	0.18	0.79	3.11
DDX25	0.19	0.14	0.17	0.24	0.61	0.21	0.16	0.04	0.3	0.58	0.26	0.21	3.11
FBXO5	0.21	0.67	0.39	0.33	0.09	0.49	0.13	0.2	0.17	0.03	0.14	0.27	3.12
AKAP3	0.23	0.14	0.25	0.29	0.18	0.36	0.45	0.16	0.18	0.31	0.2	0.38	3.13
DRC1	0.4	0.13	0.45	0.24	0.39	0.05	0.4	0.09	0.42	0.09	0.42	0.05	3.13
S100Z	0.1	0.18	0.21	0.2	0.13	0.35	0.18	0.26	0.5	0.44	0.24	0.34	3.13
CCDC81	0.25	0.13	0.22	0.6	0.5	0.1	0.12	0.2	0.37	0.25	0.29	0.12	3.15
ADPRHL1	0.16	0.35	0.22	0.5	0.07	0.3	0.33	0.18	0.12	0.38	0.03	0.52	3.16
CPE	0.34	0.85	0.18	0.37	0.07	0.4	0.06	0.4	0.06	0.13	0.1	0.21	3.17
PAX1	0.21	0.44	0.15	0.21	0.42	0.3	0.06	0.41	0.26	0.2	0	0.51	3.17
TMEM88	0.33	0.54	0.14	0.24	0.22	0.33	0.18	0.11	0.37	0.19	0.26	0.26	3.17
DOK2	0.46	0.14	0.32	0.45	0.08	0.08	0.14	0.45	0.24	0.36	0.38	0.08	3.18
ACOXL	0.11	0.75	0.19	0.1	0.25	0.42	0.19	0.27	0.18	0.29	0.22	0.21	3.18
TIE1	0.25	0.15	0.18	0.38	0.19	0.15	0.38	0.02	0.12	0.49	0.27	0.6	3.18
GFPT2	0.07	0.05	0.07	0.17	0.67	0.34	0.31	0.21	0.29	0.34	0.31	0.36	3.19
MDGA1	0.33	0.3	0.34	0.32	0.33	0.13	0.23	0.21	0.11	0.29	0.2	0.4	3.19
VSIG10L	0.14	0.45	0.27	0.18	0.18	0.73	0.3	0.39	0.1	0.17	0.13	0.15	3.19
TNNI2	0.42	0.43	0.54	0.13	0	0.31	0.24	0	0.13	0.41	0.59	0	3.2
WNK4	0.1	0.18	0.13	0.44	0.13	0.14	0.45	0.2	0.23	0.42	0.33	0.45	3.2
CLSTN2	0.05	2.63	0.11	0	0.03	0.25	0	0.07	0	0	0.07	0	3.21
TLR5	0.16	0.08	0.32	0.14	0.13	0.03	0.41	0.13	0.57	0.32	0.53	0.39	3.21
ESAM	0.23	0	0.23	0.21	0.48	0.2	0.2	0.21	0.47	0.41	0.16	0.42	3.22
LRRTM4	0.11	1.61	0.07	0	0.28	0.57	0.13	0.38	0.02	0	0	0.05	3.22
ACSS1	0.19	0.3	0.09	0.14	1.13	0.08	0.2	0.3	0.2	0.23	0.25	0.12	3.23
EDAR	0.44	0.04	0.18	0.53	0.15	0.14	0.34	0.06	0.14	0.24	0.35	0.62	3.23
GSC	0	0.22	0.17	0.08	1.22	0.35	0.08	0.8	0	0.08	0.06	0.17	3.23
SLC16A12	0.17	0.36	0.08	0.28	0.69	0.59	0.2	0.27	0.04	0.21	0.13	0.21	3.23
L3MBTL1	0.09	0.25	0.29	0.17	0.56	0.77	0.16	0.05	0.33	0.16	0.24	0.17	3.24
BMPER	0.16	0.64	0.06	0.06	0.83	0.44	0.19	0.47	0.05	0.2	0.06	0.09	3.25
G0S2	0	0.8	0	0.44	0.22	0.71	0	0	0.12	0.64	0.32	0	3.25
SSC4D	0.45	0.29	0.33	0.29	0.14	0.21	0.15	0.19	0.32	0.48	0.21	0.19	3.25
CCM2L	0.03	0.21	0.05	0.23	0.81	0.48	0.12	0.31	0.05	0.6	0.28	0.09	3.26
FITM1	0.55	0.19	0.27	0.41	0.21	0	0.25	0	0.4	0.13	0.29	0.56	3.26
KIF14	0.36	0.87	0.41	0.37	0.14	0.31	0.22	0.21	0.1	0.02	0.07	0.18	3.26
RCJMB04_5l6	0.08	0.23	0.08	0.13	0.63	0.55	0.24	0.33	0.08	0.13	0.11	0.67	3.26
HJURP	0.21	1.09	0.26	0.24	0.08	0.43	0.15	0.24	0.01	0.13	0.23	0.2	3.27
ATP2C2	0.22	0.23	0	0.31	0.09	0.09	0.21	0	0.31	1.17	0.5	0.15	3.28
ENKD1	0.14	0	0	0.68	0	0	0.43	0.06	0.6	0.47	0.27	0.63	3.28
TMEM88B	0.22	0.28	0.19	0.26	0.21	0.25	0.51	0.38	0.31	0.12	0.23	0.32	3.28
ZMYND12	0.36	0.05	0	0.26	0.05	0.17	0.15	0.31	0.42	0.65	0.15	0.71	3.28
DMRT2	0	0.59	0	0	0.62	0.87	0	1.07	0.13	0	0	0	3.28
ADAM11	0.11	0.22	0.3	0.2	0.47	0.3	0.16	0.33	0.17	0.49	0.31	0.23	3.29
LCA5	0.3	0.08	0.27	0.15	0.3	0.15	0.5	0.4	0.24	0.39	0.34	0.18	3.3
VSTM5	0.36	0.21	0.42	0.08	0.72	0.17	0.07	0	0.16	0.46	0.23	0.42	3.3
NCF4	0.2	0.12	0.34	0.52	0.72	0.07	0.12	0.19	0.18	0.38	0.19	0.27	3.3
FAM124B	0.12	0.49	0.44	0.26	0.13	0.38	0.24	0.54	0.3	0.12	0.12	0.17	3.31
ZNF70	0.15	0.15	0.13	0.19	0.36	0.3	0.47	0.31	0.1	0.49	0.59	0.07	3.31
IL21R	0.16	0.13	0.26	0.14	0.29	0.15	0.25	0.25	0.53	0.38	0.35	0.44	3.33
ATP2A3	0.27	0.59	0.13	0.23	0.41	0.59	0.15	0.23	0.07	0.3	0.19	0.18	3.34
PRR36	0.11	0.57	0.41	0.25	0.39	0.23	0.23	0.21	0.21	0.26	0.36	0.11	3.34
SLC9A5	0.16	0.18	0.22	0.1	0.66	0.22	0.1	0.27	0.26	0.49	0.47	0.21	3.34
KCNN1	0.11	0.1	0.04	0.19	0.94	0.04	0.28	0.3	0.16	0.54	0.46	0.2	3.36
TMEM234	0.17	0.41	0.24	0.45	0.23	0	0	0.22	0.98	0	0.66	0	3.36
CNB1	1.2	0.18	0.41	0.39	0.2	0.42	0	0	0	0	0.57	0	3.37
KCNK5	0.15	1.68	0.12	0.1	0.16	0.38	0.06	0.07	0.25	0.09	0.19	0.12	3.37
AP3B2	0.13	0.35	0.11	0.06	0.11	0.63	0.22	0.82	0.1	0.47	0.21	0.17	3.38
IL4I1	0.3	0.5	0.19	0.44	0.09	0.09	0.16	0.13	0.42	0.17	0.48	0.42	3.39
THPO	0.09	0.07	0.17	0.5	0.29	0.49	0.12	0.16	0.13	0.52	0.33	0.52	3.39
KCNJ14	0.16	0.22	0.29	0.42	0.38	0.22	0.39	0.17	0.21	0.3	0.28	0.36	3.4
A3GALT2	0.35	0.66	0.29	0.09	0.37	0.59	0.26	0.09	0.2	0	0.4	0.1	3.4
RADIL	0.15	0.13	0.38	0.25	0.69	0.17	0.15	0.28	0.34	0.37	0.23	0.26	3.4
ZFAND4	0.24	0.23	0.15	0.26	0.52	0.34	0.21	0.23	0.44	0.28	0.29	0.21	3.4
GDPD2	0.44	0.32	0.53	0.83	0	0.16	0.17	0.04	0.06	0.14	0.44	0.28	3.41
DNAAF1	0.18	0.32	0.38	0.4	0.28	0.21	0.22	0.2	0.41	0.38	0.32	0.12	3.42
HAS1	0.47	0.48	0.28	0.18	0.04	0.28	0.54	0.04	0.19	0.43	0.35	0.14	3.42
GALNT14	0	3.39	0	0.04	0	0	0	0	0	0	0	0	3.43
GLDN	0.42	0.51	0.36	0.22	0.2	0.2	0.4	0.28	0.11	0.33	0.27	0.13	3.43
RIMS3	0.34	0.04	0.47	0.3	0.17	0.2	0.21	0.1	0.32	0.6	0.38	0.33	3.46
TMPRSS11D	0.04	3.01	0.06	0	0	0.25	0	0.06	0	0	0.04	0	3.46
LMAN1L	0.04	0.15	0.17	0.16	0.39	0.76	0.31	0.54	0.3	0.26	0.16	0.23	3.47
SLC13A4	0.26	0.23	0.42	0.22	0.31	0.39	0.29	0.17	0.35	0.22	0.25	0.36	3.47
NMRK2	0.45	0.43	0.28	0.57	0.21	0.12	0.16	0.23	0.12	0.33	0.37	0.2	3.47
GLRB	0.23	0.16	0.36	0.26	0.42	0.13	0.12	0.22	0.42	0.43	0.4	0.33	3.48
RAC2	0.02	0.84	0.15	0	0.94	0.35	0.03	0.82	0.15	0.08	0.08	0.03	3.49
COL26A1	0.27	0.08	1.01	0	0.17	0.19	0.5	0	0.29	0.58	0.13	0.27	3.49
HOXA2	0.12	0.07	0.34	0.16	0.08	0.26	0.45	0	0.26	0.23	0.59	0.93	3.49
NRARP	0.41	0	0.57	0.27	0	0.29	0	0	0.44	1.03	0.2	0.28	3.49
RANBP3L	0.38	0.26	0.11	0.27	1.15	0	0	0.17	0.78	0.17	0.21	0	3.5
STARD8	0.25	0.25	0.32	0.23	0.36	0.17	0.31	0.31	0.24	0.56	0.35	0.17	3.52
ELAVL2	0	1.79	0.17	0.03	0.19	1.06	0	0.17	0.05	0	0.02	0.05	3.53
XKR6	0.11	0.35	0.11	0	1	0.22	0.32	0.3	0.19	0.4	0.4	0.13	3.53
MATN1	0.09	0.78	0.13	0.19	0.19	0.27	0.12	0.25	0.37	0.72	0.23	0.19	3.53
KRTCAP3	0.41	0.44	0.14	0.52	0.09	0.3	0.27	0.25	0.17	0.31	0.3	0.34	3.54
MAB21L2	0.26	0.08	0.27	0.09	1.21	0	0.08	0.08	0.61	0.33	0.44	0.09	3.54
OAZ3	0.16	0	0.11	0.73	0.52	0.44	0.1	0.51	0.23	0.13	0.3	0.33	3.56
FOLH1B	0.03	0.33	0.43	0	0.78	0.24	0.21	0.44	0.21	0.43	0.38	0.09	3.57
ZPBP2	0.17	0.42	0.17	0.2	0.51	0.35	0.23	0.33	0.35	0.51	0.26	0.07	3.57
EGFLAM	0.42	0.89	0.54	0.16	0.56	0.27	0.12	0.22	0.04	0.12	0.16	0.07	3.57
KCNK7	0.23	0.27	0.11	0.2	0.3	0.75	0.28	0.2	0.16	0.19	0.36	0.52	3.57
MAPK10	0.06	0.26	0.25	0.07	0.2	0.66	0.13	0.33	0.15	0.64	0.29	0.53	3.57
C5AR2	0.21	0.33	0.1	0.18	0.92	0.2	0.09	0.54	0.05	0.35	0.13	0.48	3.58
LURAP1	0.32	0.14	0.39	0.32	0.51	0.14	0.47	0.1	0.33	0.48	0.21	0.17	3.58
TNFRSF25	0.52	0.1	0.25	0.52	0.2	0.17	0.33	0.21	0.22	0.58	0.19	0.29	3.58
EGR4	0.22	0.16	0.15	0.28	0.62	0.23	0.26	0.24	0.45	0.49	0.22	0.26	3.58
LHX3	0.19	0.37	0.11	0.36	0.37	0.6	0.07	0.38	0.17	0.35	0.51	0.11	3.59
WDFY4	0	0.44	0.42	0.1	0.7	0	0.18	0	0.8	0.19	0.14	0.62	3.59
TMPRSS4	0.04	2.83	0.06	0.21	0.05	0.23	0.03	0	0.03	0	0.07	0.05	3.6
C1QL3	0.54	0.38	0.24	0.42	0.31	0.3	0.08	0.45	0.11	0.22	0.25	0.3	3.6
CNAG_00483	1.07	0.1	0.12	0.12	0	0.12	0.11	0.11	0.38	0.56	0.42	0.49	3.6
HPGD	0.43	2.06	0.2	0	0.03	0.51	0	0.16	0.04	0	0.17	0	3.6
SRPK3	0.2	0.34	0.07	0.14	0.42	0.79	0.13	0.52	0.15	0.23	0.28	0.33	3.6
PENK	0.48	0.31	0.36	0.34	0.37	0.06	0.15	0.34	0.42	0.19	0.19	0.41	3.62
C1orf56	0.2	0.48	0.65	0.35	0	0.57	0.33	0.26	0.38	0	0.13	0.28	3.63
FAM186B	0.11	0.4	0.34	0.41	0.33	0.25	0.22	0.26	0.24	0.23	0.53	0.31	3.63
DMAC1	0	0	0	1.16	0.29	0.94	0	0.58	0.16	0	0.21	0.3	3.64
SPNS3	0.37	0.71	0.06	0.49	0.18	0.59	0.11	0.06	0.36	0.12	0.4	0.19	3.64
GJB5	0.52	0.61	0.48	0.45	0	0	0.32	0.22	0.06	0.33	0.08	0.59	3.66
NPR3	0.06	0.73	0.36	0.16	0.69	0.44	0.14	0.57	0.09	0.16	0.2	0.07	3.67
AUNIP	0.27	1.02	0.05	0.1	0.3	0.53	0.23	0.35	0.05	0.33	0.18	0.26	3.67
ADARB2	0.3	0.08	0.51	0.41	0.09	0.16	0.4	0.12	0.26	0.38	0.5	0.47	3.68
PHF21B	0.2	0.35	0.27	0.13	0.45	0.21	0.18	0.64	0.24	0.74	0.14	0.13	3.68
RBM11	0.42	0.32	0.38	0.21	0.24	0.32	0.31	0.24	0.39	0.35	0.22	0.28	3.68
TRPC3	0.62	0.5	0.78	0.35	0.34	0.17	0.13	0.21	0.16	0.14	0.21	0.08	3.69
ADRA2A	0.56	0	1.4	0	0	0	0.19	0	0.11	0.25	0.29	0.9	3.7
NKX3-2	0.35	0.34	0.67	0.19	0	0.5	0.35	0.28	0.35	0.53	0.14	0	3.7
PFAS	0.29	0.26	0.25	0.26	0.41	0.33	0.2	0.26	0.35	0.41	0.36	0.32	3.7
F8	0.38	0.27	0.24	0.26	0.39	0.29	0.31	0.33	0.31	0.4	0.16	0.36	3.7
CACNA1D	0.23	0.52	0.06	0.05	1.08	0.7	0.1	0.43	0.1	0.18	0.22	0.03	3.7
CCDC113	0.36	0.09	0.23	0.37	0.29	0.18	0.18	0.25	0.37	0.56	0.41	0.43	3.72
GNG3	0.2	0.24	0.31	0.47	0.31	0.21	0.27	0.3	0.26	0.44	0.36	0.36	3.73
CCT6B	0.37	0.06	0.17	0.32	0.43	0.17	0.45	0	0.38	0.48	0.67	0.23	3.73
SPRP	0.11	2.84	0	0	0	0	0.64	0	0	0	0	0.14	3.73
BARX1	0	1.31	0.51	0	0.24	1.04	0.11	0.12	0.2	0.12	0.09	0	3.74
XRCC2	0.33	0.51	0.38	0.46	0.18	0.39	0.41	0.13	0.29	0.27	0.26	0.13	3.74
ARSG	0.14	0.16	0.27	0.47	0.22	0.38	0.4	0.17	0.12	0.33	0.5	0.59	3.75
EFCAB12	0.1	0.04	0.14	0.35	0.66	0.23	0.08	0.17	0.26	0.88	0.66	0.18	3.75
HOXA4	0.29	0.17	0.12	0.29	0.1	0.31	0.62	0.11	0.36	0.28	1.11	0	3.76
NHS	0.17	0.12	0.28	0.24	0.6	0.23	0.27	0.17	0.37	0.5	0.52	0.29	3.76
RAMP3	0.24	0.23	0.32	0.24	1.08	0.04	0.5	0.12	0.35	0.17	0.23	0.25	3.77
CARD11	0.62	0	0.91	0.2	0.04	0	0.14	0	0.35	0.39	0.55	0.58	3.78
HOXB3	0.49	0.19	0.45	0.14	0.71	0.15	0.13	0.07	0.23	0.68	0.1	0.44	3.78
NPL	0.19	0.49	0.12	0.07	0.49	0.58	0.21	0.58	0.53	0.18	0.2	0.15	3.79
SLC5A7	0.08	0.36	0.11	0.04	1.37	0.35	0.2	0.68	0.25	0.28	0	0.08	3.8
RNASE10	0.72	0.85	0.37	0	0.12	0.13	0.66	0.35	0.32	0	0.17	0.12	3.81
EXOG	0.12	0.37	0.22	0.36	0.21	0.16	0.43	0.55	0.36	0.39	0.33	0.32	3.82
IQUB	0.26	0.65	0.48	0.24	0.42	0.25	0.29	0.17	0.27	0.26	0.22	0.32	3.83
HHIPL2	0.34	0.47	0.25	0.39	0.58	0.52	0.09	0.32	0.16	0.22	0.37	0.12	3.83
MYO1G	0.23	0.36	0.19	0.25	0.38	0.28	0.31	0.09	0.72	0.47	0.25	0.31	3.84
DNA2	0.43	0.57	0.38	0.4	0.33	0.41	0.29	0.18	0.16	0.13	0.23	0.33	3.84
CD207	0.45	0.18	0.41	0.33	0.59	0.21	0	0.32	0.25	0.44	0.33	0.34	3.85
NEURL1B	0.17	0.66	0.89	0.11	0	0	0.37	0	0.52	0.05	0.25	0.83	3.85
EAF2	0.39	0.39	0	0.22	0.42	0.16	0.2	0.43	0.3	0.91	0.36	0.08	3.86
FLI1	0.29	0.18	0.43	0.19	0.42	0.19	0.27	0.52	0.18	0.28	0.51	0.4	3.86
CYP2C42	0.32	0.14	0.43	0.1	0.16	0.06	0.62	0.2	0.87	0.2	0.34	0.43	3.87
TMEM240	0.39	0.26	0.17	0.45	0.38	0.26	0.29	0.19	0.32	0.57	0.34	0.26	3.88
IL22RA1	0.1	2.01	0.09	0.11	0.24	0.29	0.1	0.37	0.16	0.08	0.16	0.17	3.88
GALNT5	0.08	0.58	0.26	0.01	1.24	0.72	0.03	0.55	0.19	0.12	0.08	0.03	3.89
NUDT16	0.18	0.3	0.34	0.31	0.7	0.24	0.21	0.32	0.28	0.51	0.3	0.21	3.9
MAPK15	0.3	0.5	0.12	0.17	0.45	0.18	0.31	0.5	0.24	0.54	0.37	0.23	3.91
RIPOR2	0.75	0.21	0.36	0.37	0.24	0.2	0.63	0.15	0.17	0.23	0.27	0.34	3.92
FOXP2	0.15	0.98	0.15	0.14	0.38	0.36	0.04	1.22	0.21	0.09	0.1	0.1	3.92
ADGRL3	0.5	0.74	0.59	0.18	0.59	0.28	0.11	0.5	0.05	0.09	0.2	0.15	3.98
FGD3	0.18	0.54	0.15	0.26	0.37	0.25	0.36	0.54	0.33	0.3	0.32	0.38	3.98
SLC30A3	0.05	0.59	0.07	0.13	0.79	0.77	0.18	0.26	0.29	0.32	0.19	0.34	3.98
SPRY3	0	0.77	0.11	0.05	0.94	0.97	0.07	0.85	0.01	0.03	0.08	0.11	3.99
NKAPL	0.14	0.17	0.07	0.5	0.06	0.34	0.18	0.12	0.41	0.72	0.96	0.33	4
POLE2	0.36	1.1	0.18	0.32	0.48	0.6	0.16	0.15	0.23	0	0.25	0.18	4.01
ICAM5	0.15	0.16	0.27	0.36	0.53	0.31	0.28	0.4	0.23	0.61	0.25	0.46	4.01
PTK6	0.4	0.39	0.37	0.3	0.38	0.26	0.2	0.32	0.32	0.43	0.3	0.34	4.01
CHRM4	0.5	0.25	0.1	0.37	0.31	0.3	0.29	0.34	0.42	0.51	0.18	0.45	4.02
NCMAP	0.8	0	0	0.69	0.7	0	0.32	0.34	0.57	0	0.25	0.36	4.03
CDH18	0.26	0.17	0.56	0.32	0.25	0.24	0.36	0.19	0.44	0.43	0.38	0.43	4.03
TXLNA	0.58	0.18	0.43	0.32	0.28	0.22	0.49	0.16	0.54	0.22	0.29	0.32	4.03
CLYBL	0.28	0.46	0.39	0.59	0.23	0.29	0.26	0.18	0.33	0.24	0.34	0.45	4.04
ITIH2	0.33	0.12	0.35	0.89	0.1	0.18	0.25	0.03	0.5	0.54	0.46	0.31	4.06
CACNA2D2	0.1	0.54	0.21	0.22	0.9	0.61	0.3	0.44	0.18	0.21	0.18	0.17	4.06
ANK2	0.46	0.24	0.97	0.13	0.47	0.1	0.35	0.2	0.23	0.34	0.32	0.26	4.07
ARMCX4	0.24	0.37	0.3	0.13	1.02	0.17	0.17	0.43	0.34	0.41	0.29	0.2	4.07
SCN4B	0.14	0.44	0.35	0.37	0.76	0.33	0.27	0.45	0.15	0.32	0.22	0.28	4.08
IL5	0.41	0.44	0.72	0.39	0.25	0.21	0.46	0.1	0.19	0.38	0.39	0.15	4.09
NMB	0.4	0.59	1.38	0.26	0.39	0.28	0	0	0.35	0.25	0.19	0	4.09
ITPKA	0.55	0.26	0.15	0.64	0.43	0	0.47	0.07	0.19	0.41	0.42	0.52	4.11
NOVA1	0.2	0.54	0.52	0.26	0.77	0.29	0.12	0.35	0.23	0.33	0.26	0.25	4.12
RAPGEF3	0.02	1.18	0.05	0.02	0.85	0.8	0.01	0.95	0.11	0.05	0.03	0.05	4.12
RFX2	0.33	0.1	0.44	0.43	0.73	0.18	0.29	0.17	0.34	0.46	0.32	0.33	4.12
KBTBD11	0.63	0.14	0.32	0.15	0.41	0.27	0.8	0.2	0.14	0.35	0.34	0.38	4.13
BAIAP2L2	0.37	0.48	0.42	0.18	0.8	0.38	0.49	0.04	0.19	0.34	0.32	0.14	4.15
RXFP3	0.5	0.77	0.55	0.2	0.26	0.14	0.61	0.39	0.32	0.13	0.14	0.14	4.15
ALOXE3	0.33	0.23	0.18	0.43	0.13	0.28	0.61	0.21	0.4	0.42	0.35	0.59	4.16
DUSP2	0.1	0.12	0.09	0.15	1.07	0.34	0.28	0.43	0.31	0.56	0.52	0.19	4.16
CAMKV	0.05	0.35	0.1	0.06	2.04	0.45	0.08	0.42	0.12	0.15	0.15	0.2	4.17
PCDHGB7	0.24	0.65	0.29	0	0.28	0.86	0.15	0.58	0.19	0.11	0.19	0.63	4.17
HENMT1	0.19	0.23	0.4	0.19	0.19	0.27	0.35	0.25	0.61	0.36	0.55	0.59	4.18
SLC7A2	0.23	0.7	0.4	0.06	0.86	0.52	0.14	0.35	0.17	0.29	0.26	0.2	4.18
VAMP1	0	0.7	0.27	0.26	0	0	1.89	0	0.28	0.25	0.38	0.17	4.2
EDNRB	0.24	0.5	0.27	0.32	0.04	0.38	0.33	0.41	0.26	0.1	0.33	1.04	4.22
GGT6	0.52	0.02	0.98	1.01	0.03	0.06	0.29	0	0.04	0.17	0.45	0.65	4.22
ASB15	0.19	0.26	0.12	0.29	0.68	0.26	0.26	0.29	0.51	0.46	0.55	0.37	4.24
EPS8L1	0.5	1.13	0.05	0.35	0.35	0.37	0.16	0.21	0.33	0.17	0.44	0.18	4.24
ZNF454	0.32	0.19	0.22	0.45	0.73	0.14	0.44	0.26	0.14	0.57	0.46	0.35	4.27
LRRC17	0.38	0.67	0.14	0.12	1.15	0.34	0.11	0.47	0.39	0.04	0.26	0.2	4.27
RFLNB	0.11	0	0	0.28	0.99	1.05	0.39	0.83	0.15	0.13	0.2	0.15	4.28
HLX	0.31	0.29	0.53	0.32	0.31	0.12	0.14	0.11	0.47	0.7	0.41	0.58	4.29
[truncated: 12,059 more rows]
